# Supplementary material for: Concurrent inhibition of oncogenic and wild-type RAS-GTP for cancer therapy
Source: Nature. 2024 Apr 8;629(8013):919–26. doi: 10.1038/s41586-024-07205-6 (PMC11111408; doi:10.1038/s41586-024-07205-6)
Supplement: Supplementary file 5 — Source Data Figs. 1–4 and Source Data Extended Data Figs. 1–10 [file 41586_2024_7205_MOESM5_ESM.xlsx]

## Sheet: Fig 1
Figure 1h	Correlation between KD2 (SPR) and EC50 for disruption of RAS-RAF binding in vitro for wild-type and oncogenic RAS mutant proteins
	RAS RAF Disruption EC50 Data
		Mutation	EC50 (M)	EC50 (nM)	pEC50	SD	Replicates (n)
	KRAS	G12C	3.18e-08	31.8	7.5	0.06	6
		G12D	1.76e-07	176.2	6.75	0.09	6
		G12R	1.23e-07	123.3	6.91	0.06	6
		G12V	4.4e-08	44	7.36	0.06	6
		G13D	1.42e-07	142	6.85	0.05	6
		WT	7.7e-08	77	7.11	0.05	4
	NRAS	Q61K	5.39e-08	53.9	7.27	0.09	6
		Q61L	1.45e-07	144.9	6.84	0.14	4
		Q61R	1.81e-07	181.4	6.74	0.08	6
		WT	5.77e-08	57.7	7.24	0.06	4
	HRAS	G13R	2.37e-08	23.7	7.62	0.16	6
		WT	5.99e-08	59.9	7.22	0.2	5
	KD2 Data
		Mutation	EC50 (M)	EC50 (nM)	pEC50	SD	Replicates (n)
	KRAS	G12C	4.01e-08	40.1	7.4	0.03	3
		G12D	3.18e-07	318	6.5	0.05	3
		G12R	2.72e-07	272	6.56	0.05	3
		G12V	8.48e-08	84.8	7.07	0.08	6
		G13D	3.42e-07	342	6.47	0.09	5
		WT	1.16e-07	116	6.94	0.05	8
	NRAS	Q61K	7.24e-08	72.4	7.14	0.05	3
		Q61L	2.4e-07	240	6.62	0.05	3
		Q61R	2.39e-07	239	6.62	0.05	3
		WT	1.01e-07	101	7	0.05	3
	HRAS	G13R	3.48e-08	34.8	7.46	0.06	3
		WT	9.47e-08	94.7	7.02	0.04	3

## Sheet: Fig 2
Figure 2a	NanoBRET showing formation of KRAS:CYPA complexes and disruption of KRAS:CRAF as a function of time
	Replicate 1				Replicate 2						Replicate 3
	Time (minutes)	KRAS G12V-CYPA	KRAS G12V-CRAF		Time (minutes)	KRAS G12V - CYPA		KRAS G12V-CRAF			Time (minutes)	KRAS G12V - CYPA			KRAS G12V-CRAF
	-20	0	100		-42	4.23	0.8	102.51	103.5		-76	20.72	9.84	12.26	111.48	102.19	104.2
	-15	0.493	99.798		-40	2.04	4.83	100.71	103.18		-74	7.96	22.04	2.38	106.49	98.83	99.37
	-10	0.4686	99.9925		-38	3.07	5.28	102.05	102.88		-72	17.01	9.15	1.88	107.79	100.74	98.47
	-5	0.6393	99.7871		-36	5.37	9.41	102.93	105.19		-70	17.56	18.18	18.8	107.62	101.74	102.82
	0	1.4458	99.3741		-34	3.88	8.73	101.95	103.23		-68	23.3	7.88	14.37	108.15	101.67	101.2
	3	74.9058	22.1861		-32	7.39	4.6	101.86	105.62		-66	8.84	7.31	2.34	110.8	104.49	103.57
	8	90.6852	3.8482		-30	2.68	5.98	100.47	103.76		-64	12.58	8.74	14.3	106.47	99.31	102.68
	13	95.6592	1.4803		-28	5.05	5.05	101.37	105.69		-62	11.94	-2.83	2.93	111.15	101.93	104.3
	18	97.4539	1.1083		-26	0.54	5.77	103.06	101.69		-60	21.88	14.47	2.39	110.42	101.38	102.42
	23	96.2015	0.9717		-24	2.59	0.15	100.44	102.35		-58	21.32	-1.81	-0.08	109.37	97.76	100.56
	28	100	0.8458		-22	0.89	2.9	99.83	101.69		-56	30.62	17.44	12.01	109.6	102.38	103.37
	33	98.1699	0.7906		-20	2.81	3.88	101.39	104.27		-54	7.54	-0.48	9	108	98.02	100.86
	38	97.2782	0.2667		-18	2.6	2.44	101.55	103.08		-52	4.7	3.98	8.32	108.15	100.99	101.94
	43	95.9303	0		-16	2.63	6.85	99.99	102.69		-50	8.68	3.88	0	106.71	100.97	102.11
	48	94.361	0.2247		-14	2.99	6.69	100.95	102.9		-48	10.6	3.7	-0.66	104.51	98.23	102.78
	53	94.0145	0.2996		-12	5.21	5.84	102.44	103.78		-46	16.06	6.42	8.42	109.17	99.24	102.48
	58	94.606	0.5701		-10	1.56	0	102.08	103.75		-44	12.19	0.25	4.77	105.33	100.01	99.84
	63	95.542	0.7674		-8	2.25	2.86	100.65	101.86		-42	5.56	-1.95	9.23	107.17	101.82	102.03
	68	91.7885	1.0018		-6	0.62	5.76	100.35	102.91		-40	18.22	3.84	-9.64	102.65	96.99	100.05
	73	91.592	0.5676		-4	1.35	1.97	100.73	102.87		-38	8.52	7.3	4.33	101.8	100.16	99.4
	78	92.7406	0.4606		-2	1.32	3.81	102.33	103.96		-36	12.54	-0.71	2.16	105.55	99.78	102
	83	91.9479	0.6813		0	0.43	4.5	102.09	104.61		-34	8.36	1.17	4.12	107.22	99.47	102.67
	88	89.2281	1.359		0.816667	67.6	83.8	35.4	40.04		-32	9.37	7.55	-0.48	105.47	100.63	102.51
	93	89.3864	1.675		2.81667	92.53	93.69	22.83	25.92		-30	16.8	-2.66	5.52	106.83	100.28	100.3
	98	87.9887	2.1252		4.81667	98.38	96.88	16.49	18.58		-28	1.76	-1.69	4.12	104.63	101.09	100.58
	103	86.6198	2.424		6.81667	91.89	99.26	12.92	14.07		-26	15.94	1.55	7.16	108.45	100.01	99.21
	108	85.1345	2.4939		8.81667	94.26	94.58	9.85	11.51		-24	14.6	14.04	-1.25	106.21	98.68	97.53
	113	85.7578	2.567		10.8167	99.21	93.06	8.96	9.47		-22	4.92	-0.11	-0.83	108.84	102.6	101.42
	118	86.41	2.6987		12.8167	94.85	95.97	6.85	7.59		-20	14.67	1.48	9.28	106.73	101.29	101.99
	123	86.4855	3.299		14.8167	89.87	91.91	6.04	7.36		-18	5.15	6.6	1.88	105.36	100.12	101.73
	128	87.0382	3.4276		16.8167	87.97	93.29	5.22	6.72		-16	11.11	-1.78	4.48	104.47	98.93	99.89
	133	84.6644	3.061		18.8167	86.24	92.33	4.8	5.42		-14	11.64	-2.51	2.45	106.79	100.34	99.8
	138	86.1252	3.0862		20.8167	83.2	90.58	4.4	4.8		-12	23.24	8.16	3.07	106.75	100.51	101.53
	143	86.8766	3.2745		22.8167	81.54	87.78	3.94	4.09		-10	6.05	3.62	-2.38	106.61	99.32	101.75
	148	84.5557	3.2925		24.8167	87.54	91.91	3.6	4.14		-8	11.96	4.97	-3.68	106.6	100.65	98.83
	153	84.939	3.7571		26.8167	87.7	90.97	3.54	4.04		-6	9.56	-0.32	-6.28	105.71	100.6	98.04
	158	85.7258	3.322		28.8167	94.74	95.07	3.03	3.59		-4	9.43	-5.27	-4.17	107.46	101.6	102.41
	163	87.017	3.7673		30.8167	91.3	85.97	2.76	3.37		-2	16.15	4.08	7.48	106.71	100.61	101.72
	168	88.5389	3.4587		32.8167	91.91	91.91	2.26	3.1		0	9.06	-0.13	1.93	103.49	99.42	98.34
	173	86.0546	3.6423		34.8167	83.54	85.32	2.68	2.88		0.567	105.35	103.43	87.68	23.24	21.6	17.29
	178	85.7263	3.9572		36.8167	90.57	91.06	2.83	3.49		2.567	120.05	100.28	77.67	10.84	10.28	7.85
	183	85.6527	3.689		38.8167	95.58	92.12	2.53	3.08		4.567	116.21	93.85	89.95	6.17	5.39	4.52
	188	83.5721	4.2696		40.8167	91.2	95.23	1.58	2.56		6.567	112.24	90.32	90.93	4.75	4.15	3.09
	193	84.6852	3.844		42.8167	91.5	92.49	1.98	2.68		8.567	111.4	87.17	85.96	3.29	2.49	2.38
	198	85.975	4.0066		44.8167	87	84.05	2.25	2.55		10.567	111.4	82.81	80.79	3.23	2.95	1.38
	203	82.9953	4.6211		46.8167	83.38	89.44	1.64	2.88		12.567	103.75	88.31	82.42	2.85	2.4	0.85
	208	83.3193	3.5634		48.8167	87.6	86.78	1.77	2.22		14.567	93.25	88.82	81.38	2.03	1.76	0.23
	213	82.0335	4.1062		50.8167	87.39	83.8	1.83	2.05		16.567	113.53	101.39	79.58	2.52	1.82	0.94
	218	82.6081	3.9241		52.8167	86.83	86.18	1.33	2.03		18.567	98.16	91.84	84.09	2.21	1.84	0.99
	223	84.9534	4.0124		54.8167	88.37	88.21	1.9	2.01		20.567	101.35	86.11	88.35	2.68	1.75	1.01
					56.8167	87.44	87.44	1.18	1.57		22.567	102.24	96.93	85.89	2.32	1.56	0.78
					58.8167	85.47	88.94	1.17	1.87		24.567	104.55	91.24	85.3	2.72	1.28	1.25
					60.8167	84.62	84.62	1.32	1.74		26.567	102	89.32	94.23	1.96	1.2	0
					62.8167	90.6	89.77	1.98	2.28		28.567	101.87	94.65	89.25	1.49	1.1	0.18
					64.8167	83.69	88.35	1.19	1.53		30.567	99.74	87.92	102.19	2.37	1.1	0.43
					66.8167	89.03	85.76	0.87	1.96		32.567	107.15	85.89	79.81	2.06	0.78	0.69
					68.8167	88.53	90.67	0.74	1.25
					70.8167	87.31	81.42	0.44	1.62
					72.8167	86.09	83.48	0.78	1.36
					74.8167	81.75	86.87	1.14	1.57
					76.8167	87.19	84.06	0.59	1.21
					78.8167	87.62	86.78	0.52	0.76
					80.8167	90.22	89.37	0.86	1.08
					82.8167	89.56	89.73	1.34	1.54
					84.8167	87.06	84.92	1.24	1.1
					86.8167	92.75	89.38	0.71	0.93
					88.8167	91.9	90.23	0.66	1.62
					90.8167	85.56	88.56	0.71	0.87
					92.8167	86.51	86.85	0.69	1.47
					94.8167	93.51	90.44	0.67	0.96
					96.8167	90.01	90.18	0.84	0.86
					98.8167	88.57	87.73	0.78	1.1
					100.817	89.99	87.96	0.46	0.91
					102.817	92.12	89.93	0.8	1.22
					104.817	86.09	84.76	0	0.63
					106.817	87.54	86.36	0.77	1.03
					108.817	85.31	85.98	0.48	0.88
					110.817	83.99	87.34	1.1	1.08
					112.817	84.23	81.42	0.48	1.41
					114.817	86.37	80.97	1.02	1.09
					116.817	92.82	91.45	1.04	0.88
					118.817	87.77	86.76	0.54	0.53
					120.817	84.78	86.44	0.74	0.29
					122.817	90.2	90.37	0.9	1.24
					124.817	85.29	83.62	0.49	1.42
					126.817	87.76	83.95	0.92	0.59
					128.817	88.47	87.47	0.76	1.23
					130.817	87.78	86.11	0.53	0.73
					132.817	88.19	87.69	0.53	0.48
					134.817	88.21	90.94	0.4	1.12
					136.817	88.59	89.61	0.53	0.54
					138.817	87.81	86.11	0.72	0.86
					140.817	90.63	88.07	0.71	0.84
					142.817	86.93	89.46	0.66	0.88
					144.817	100	93.38	0.46	0.95
					146.817	91.41	84.66	0.62	0.53
					148.817	85.78	85.61	0.61	0.86
					150.817	88.11	87.6	0.42	0.91
					152.817	91.59	89.19	0.57	0.99
					154.817	87.15	83.6	1.02	1.06
					156.817	89.31	85.35	0.7	0.31
					158.817	83.05	86.56	0.75	0.91
					160.817	88.25	86.39	0.72	0.68
					162.817	89.16	83.42	0.74	0.34
					164.817	88.95	82.98	0.29	1.03
					166.817	80.85	78.72	0.74	1.17
Figure 2b	Correlation between potency of RAS:RAF inhibition to tri-complex formation
		RAS:RAF Disruption EC50	RAS:CYPA Binding EC50
	WT	34.5	9.12
	G12A	30.3	4.91
	G12S	15.1	2.24
	G12V	7.66	2.25
	G12C	5.06	1.27
	G12D	9.5	2.69
	G12R	21.2	2.88
	G13D	15.4	4.99
	G13C	17.2	3.7
	Q61H	17.2	5.75
Figure 2c	Cell proliferation (CellTiter-Glo) of H358 CypA low and high cells
	Replicate 1
	RMC-7977 (nM)	H358 CypA low (- dox)		H358 CypA low (+ 0.1 µg/ml dox)		H358 CypA high (- dox)		H358 CypA high (+ 0.1 µg/ml dox)
	299.999	75.638	101.109	4.15032	4.14147	82.8974	73.533	0.821014	0.695092
	100	101.922	107.757	6.96735	6.01457	99.729	94.1862	0.881456	0.81094
	33.3334	106.789	113.464	9.18557	9.67523	114.727	110.06	1.27433	1.01242
	11.1112	108.526	124.443	18.6307	18.1853	114.139	103.483	2.84081	2.42275
	3.70374	101.211	119.204	38.636	38.8219	111.307	107.318	7.65608	6.38175
	1.23455	114.1	117.352	61.5174	64.594	106.388	116.538	19.5784	15.0855
	0.411519	108.177	116.783	85.8175	89.0977	102.426	112.581	44.5816	38.2602
	0.137173	111.029	112.979	99.4425	93.7908	115.851	124.001	82.9325	84.0759
	0.0457299	108.004	118.859	104.841	103.56	114.614	116.94	117.143	114.499
	0.0152405	106.199	119.882	103.746	95.6019	115.612	109.017	113.935	119.425
	0.00508042	102.549	122.005	108.607	112.348	111.244	120.233	119.888	123.5
	Replicate 2
	RMC-7977 (nM)	H358 CypA low (- dox)		H358 CypA low (+ 0.1 µg/ml dox)		H358 CypA high (- dox)		H358 CypA high (+ 0.1 µg/ml dox)
	299.999	62.0989	119.168	3.15448	2.76899	87.2451	85.2893	0.565091	0.438735
	100	126.674	176.052	4.9869	4.25393	95.3362	93.4435	0.88098	0.621249
	33.3334	133.016	159.92	9.29513	8.72233	97.926	98.0017	1.06349	0.86694
	11.1112	141.898	176.578	21.267	22.6895	104.301	105.115	2.09891	2.02169
	3.70374	138.97	174.346	41.2498	46.0196	110.509	112.253	7.04784	6.18792
	1.23455	137.52	165.547	79.9886	81.0826	117.698	110.326	17.4827	18.8656
	0.411519	138.137	185.821	100.346	101.082	118.307	109.913	41.9536	46.376
	0.137173	139.984	174.13	106.788	112.182	119.862	111.231	82.0575	82.5313
	0.0457299	138.907	162.227	110.904	116.523	113.152	111.783	107.918	114.97
	0.0152405	131.295	170.353	109.975	111.873	114.881	112.875	114.566	114.478
	0.00508042	116.747	161.944	115.033	118.187	107.878	106.09	113.997	106.385
	0	61.5409	138.459	102.705	97.2948	100.749	99.2508	110.898	89.1018
	Replicate 3
	RMC-7977 (nM)	H358 CypA low (- dox)		H358 CypA low (+ 0.1 µg/ml dox)		H358 CypA high (- dox)		H358 CypA high (+ 0.1 µg/ml dox)
	299.999	79.1522	100.975	5.45463	5.33771	83.7998	85.0113	0.525555	0.281704
	100	104.79	108.679	7.14091	7.10193	94.8777	89.8025	0.620184	0.457859
	33.3334	104.142	111.18	11.066	10.8911	92.8182	94.1066	0.735923	0.832736
	11.1112	112.468	108.323	22.8241	21.8177	92.3418	100.036	1.05912	0.903344
	3.70374	108.382	108.201	44.8323	42.163	92.1373	96.6037	4.17533	3.96423
	1.23455	109.858	106.761	75.769	80.0068	99.5466	96.14	13.2597	13.5254
	0.411519	110.992	108.667	94.3293	90.7108	99.8914	99.4838	40.4066	38.4296
	0.137173	101.728	107.583	100.585	103.784	97.3388	99.2539	81.2194	74.1979
	0.0457299	101.295	103.944	104.393	103.775	94.1146	92.3438	102.073	87.0456
	0.0152405	103.153	109.53	103.465	96.8877	101.544	96.9285	102.697	95.6358
	0.00508042	103.218	110.579	100.985	108.592	100.115	101.354	104.183	96.1417
	0	95.2211	104.779	102.544	97.4559	103.023	96.9773	98.3502	101.65
Figure 2d	LC/MS bioanalysis of H358 CypA low and high cells
	Replicate 1
	RMC-7977 (nM)	H358 CypA low			H358 CypA high
	10	282.3	365.7	379	433.7	643.4	655.2
	1000	77.8	77.2	85.9	106.5	116.4	121.8
	Replicate 2
	RMC-7977 (nM)	H358 CypA low			H358 CypA high
	10	128.743	229.432		770.725	483.161
	1000	99.263	97.4894		372.734	342.31	301.826
Figure 2e	See separate file for unaltered Western blots
Figure S2f	pERK of RAS mutant and RAS WT cell lines treated with RMC-7977
	ASPC1
	RMC-7977 (nM)	Replicate 1		Replicate 2		Replicate 3		Replicate 4		Replicate 5		Replicate 6
	0.0508028	99.7209	101.019	94.7508	101.276			100.382	102.852	100.025	100.092	97.6498	101.575
	0.152412	99.2076	101.828	98.3328	99.4093			97.5205	103.336	98.9701	100.569	98.3493	101.329
	0.457247	96.298	101.6	98.0102	102.497			93.7981	102.005	97.2409	98.8863	96.2558	101.53
	1.37174	93.7822	94.6823	92.8724	95.2905			84.7704	92.7251	93.9795	97.3791	83.4881	90.8357
	4.11532	57.6587	57.9984	44.0088	52.2884			49.8252	59.1576	49.0726	56.9646	41.2546	45.7085
	12.3462	5.96732	13.7133	3.7655	4.03988			2.31536	2.3551	4.15323	5.05338	3.41461	4.1544
	37.0387	-0.332795	-0.191828	-0.500946	-0.37431			-0.711545	-0.625441	0.0502407	0.146535	-0.646687	-0.415188
	111.114	-0.650873	-0.582197	-0.606477	-0.476825			-0.757909	-0.744662	-0.163282	-0.146536	-0.777535	-0.641655
	333.341	-0.697862	-0.640029	-0.618538	-0.416522			-0.83739	-0.791026	-0.259577	-0.213523	-0.792632	-0.686948
	1000	-0.730393	-0.726778	0.0417814	0.147312			-0.777779	-0.261152	-0.339125	-0.188403	-0.772502	-0.742306
	0.0508028					94.6144	98.9353
	0.152412					88.8137	90.161
	0.457247					34.3812	39.5672
	1.37174					1.01912	1.45405
	4.11532					-0.550417	-0.503142
	12.3462					-0.692242	-0.597692
	37.0387					-0.720608	-0.673333
	111.114					-0.739518	-0.607147
	333.341					-0.767883	-0.748973
	1000					-0.786793	-0.73479
	CAPAN1
	RMC-7977 (nM)	Replicate 1		Replicate 2		Replicate 3		Replicate 4		Replicate 5		Replicate 6		Replicate 7		Replicate 8		Replicate 9		Replicate 10		Replicate 11
	0.0508028	95.4899	97.9664	99.4346	101.432			95.8975	97.1572	92.3404	95.4312	93.1679	99.4996	89.8647	94.244	96.8071	100.465	94.0263	96.1879	106.792	109.788	90.6069	94.2816
	0.152412	95.8284	101.345	92.3428	94.4903			86.0746	87.1754	62.3421	63.858	78.8793	84.5373	71.849	78.0679	86.5435	91.5591	71.9788	76.5638	96.9275	98.8551	84.0834	88.3526
	0.457247	59.7884	64.3115	44.0988	50.6662			68.7892	70.0594	18.9784	20.4607	46.626	51.6994	33.539	37.9302	55.6181	56.9515	29.4164	29.757	80.6009	82.0671	86.8662	90.6647
	1.37174	14.0897	25.1343	11.0622	13.1597			20.2779	21.0083	6.1521	6.7332	9.84443	13.4215	9.51816	13.9331	14.0865	17.0836	5.39071	6.33392	38.8977	41.8481	39.4756	39.7192
	4.11532	1.41741	1.6484	1.24855	1.62312			2.74909	3.32068	0.703217	0.745326	2.10563	3.05688	1.95822	2.34987	2.81974	2.86868	0.478156	0.622257	11.7109	11.91	13.3732	14.2857
	12.3462	-0.290849	-0.231759	-0.174797	-0.11237			-0.0136094	0.166336	-0.33266	0.922183	0.242767	0.391399	-0.011868	0.0474721	0.0305829	0.103982	-0.727058	-0.360254	2.05439	2.35305	0.982659	1.67217
	37.0387	-0.580931	-0.564816	-0.461964	-0.312138			-0.638127	-0.532277	-0.425299	0.00421088	-0.222949	-0.183313	-0.640873	-0.534061	-0.51991		-0.818759	-0.792559	0.416308	0.49776	-0.0536747	0.0867052
	111.114	-0.602419	-0.570188	-0.61179	-0.524391			-0.553447	-0.532277	-0.635843	-0.408456	-0.292311	-0.203131	-0.759554	-0.735818	-0.727873	-0.654474	-0.936661	-0.779459	-0.334857	-0.217204	-0.198183	-0.177539
	333.341	-0.699113	-0.564816	-0.599304	-0.299652			-0.595787	-0.574617	-0.568469	-0.534782	-0.312128	-0.262584	-0.818894	-0.640873	-0.801272	-0.727873	-0.975961	-0.89736	-0.443459	-0.316756	-0.441784	-0.338563
	1000	-0.74746	-0.672253	-0.524391	-0.324623			-0.511107	-0.384086	-0.551625	-0.0547415	-0.252675	-0.232858	-0.937574	-0.84263	0.0550492	0.0795156	-0.085151	0.242353	-0.524911	0.171953	-0.400496	0.330306
	0.508028					79.7096	81.4509
	1.52412					19.123	19.8052
	4.57247					1.95507	2.56602
	13.7174					0.0712784	0.254566
	41.1532					-0.325844	-0.132374
	123.462					-0.397123	-0.305479
	370.387					-0.448036	-0.264748
	1111.14					-0.427671	-0.213835
	3333.41					-0.437853	-0.376757
	10000					-0.478584	-0.325844
	HCT116
	RMC-7977 (nM)	Replicate 1		Replicate 2		Replicate 3		Replicate 4		Replicate 5		Replicate 6
	0.0508028	96.3632	101.349	97.1852	97.8107	91.8417	92.5744	96.9778	99.4109	97.7718	99.1548	99.2829	102.228
	0.152412	79.1529	83.6565	80.5826	83.4778	87.8742	92.3421	87.2199	88.9358	94.2886	95.1338	95.7229	96.2607
	0.457247	63.6404	66.5535	53.132	53.6681	53.2392	58.279	66.9612	68.1906	62.6585	66.1929	72.7494	77.1802
	1.37174	34.0988	34.1524	18.3898	20.2842	24.484	29.5952	17.07	21.3984	25.5474	27.0329	41.0168	42.6047
	4.11532	10.705	12.2599	8.23876	8.72129	7.25583	7.29157	4.36676	6.51812	9.07927	9.13049	7.10718	7.41452
	12.3462	1.34036	2.03735	1.05442	1.09016	0.804218	0.929318	-0.0128057	0.0384172	0.550647	0.627481	0.0128057	0.166475
	37.0387	-0.446788	-0.0536145	-0.58976	-0.571888	-0.554017	-0.428916	-1.06288	-0.909207	-0.806761	-0.755539	-1.16532	-1.13971
	111.114	-0.71486	-0.571888	-0.857832	-0.768475	-0.804218	-0.768475	-1.24216	-1.13971	-0.96043		-1.16532	-1.13971
	333.341	-0.768475	-0.732732	-0.982933	-0.911447	-0.875704	-0.786346	-1.24216	-1.01165	-1.19093	-1.08849	-1.26777	-0.986042
	1000	-0.768475	-0.696989	-1.09016	-0.965061	-0.929318	-0.911447	-1.3446	-1.26777	-0.576258	-0.448201	-1.44705	-1.37021
	HS766T
	RMC-7977 (nM)	Replicate 1		Replicate 2		Replicate 3		Replicate 4		Replicate 5		Replicate 6
	0.0508028	90.0648	94.6038	90.0187	94.4488	90.9156	95.2116	101.547	103.309	99.8218	102.895	96.3462	99.5431
	0.152412	88.799	90.7479	82.2021	82.8852	80.2573	87.068	95.0701	95.4871	94.8953	99.7881	89.8802	90.3492
	0.457247	63.2452	69.2261	54.4144	60.3743	58.1697	64.2428	84.6387	90.8666	74.0895	79.7962	78.1723	78.293
	1.37174	21.5176	26.5094	15.9811	18.0683	17.4564	18.5084	35.3802	36.3386	32.4915	35.8947	36.51	37.9343
	4.11532	2.03273	2.35546	0.678975	1.2406	0.762799	1.02265	2.06141	2.78777	2.61291	3.73609	3.89689	5.30391
	12.3462	-0.62868	-0.188604	-0.670592	-0.515518	-0.616107	-0.427503	-0.712917	-0.702828	-0.679288	-0.632209	-0.620743	-0.558669
	37.0387	-0.829858	-0.599342	-0.796328	-0.712504	-0.842432	-0.792137	-0.810438	-0.80035	-0.80035	-0.699465	-0.800069	-0.79662
	111.114	-0.829858	-0.76699	-0.829858	-0.771181	-0.863388	-0.859197	-0.780173	-0.773447	-0.796987	-0.746545	-0.810415	-0.755238
	333.341	-0.892726	-0.87177	-0.884344	-0.855005	-0.834049	-0.821476	-0.783536	-0.763359	-0.783536	-0.780173	-0.813863	-0.77248
	1000	-0.901109	-0.867579	-0.896917	-0.855005	-0.855005	-0.829858	-0.178229	-0.0235397	-0.356458	-0.0504422	-0.644883	-0.117251
	HUPT3
	RMC-7977 (nM)	Replicate 1		Replicate 2		Replicate 3
	0.0508028	94.4091	94.8337	88.9674	91.9384	90.4786	91.137
	0.152412	84.1472	84.9965	88.6051	90	82.7298	96.2016
	0.457247	54.494	62.3496	67.5543	72.6449	54.2163	63.5857
	1.37174	24.2038	26.6101	31.2862	32.029	25.4495	25.6521
	4.11532	3.04317	6.79406	3.36957	3.6413	0.785009	1.29147
	12.3462	0.0707714		-0.434783	0.48913	-0.785009	-0.329197
	37.0387	-0.9908	-0.636943	-0.724638	-0.344203	-1.08888	-0.633072
	111.114	-0.9908	-0.849257	-0.525362	-0.163044	-1.19017	0.0759686
	333.341	-1.13234	-0.9908	-1.17754	1.32246	-1.34211	1.49405
	1000	-1.55697	-0.353857	-1.26812	-0.253623	-1.13953	0.17726
	KU1919
	RMC-7977 (nM)	Replicate 1		Replicate 2		Replicate 3		Replicate 4		Replicate 5		Replicate 6
	0.0508028	98.2475	101.434	101.413	101.521	96.2037	101.877	92.7633	95.7685	99.8558	100.466	98.9278	99.7452
	0.152412	96.0258	100.927	94.2948	95.7669	96.4356	100.291	92.631	93.2212	102.858	104.394	99.3076	101.567
	0.457247	92.2187	94.9095	89.7005	91.7765	88.6004	93.8472	87.2445	92.6717	96.8913	101.131	91.0522	93.6822
	1.37174	64.205	67.5753	65.3698	66.54	58.0469	60.1769	68.1885	72.3946	74.2669	78.0218	72.1951	73.9645
	4.11532	23.751	25.6329	18.1536	19.5287	21.7773	24.1554	25.5855	31.0975	34.7947	38.7701	32.8317	34.8511
	12.3462	1.89005	2.45086	0.854701	0.870878	0.633611	1.29149	0.959924	1.74686	3.43605	3.47676	4.07481	4.20944
	37.0387	-0.76303	-0.488015	-0.838524	-0.622826	-0.849308	-0.833131	-0.769974	-0.753015	-0.712311	-0.596985	-0.762074
	111.114	-0.860093	-0.547332	-0.89784	-0.71989	-0.914018	-0.887055	-0.817462	-0.810678	-0.803894	-0.698743	-0.819771	-0.805347
	333.341	-0.957157	-0.655181	-0.978727	-0.827739	-0.967942	-0.935587	-0.793718	-0.790326	-0.817462	-0.773366	-0.858235	-0.814963
	1000	-0.967942	-0.752245	-0.989512	-0.854701	-0.989512	-0.94098	-0.169598	-0.0983668	-0.0678392	-0.0305276	-0.0601005	-0.0456764
	NCIH1975
	RMC-7977 (nM)	Replicate 1		Replicate 2		Replicate 3		Replicate 4		Replicate 5		Replicate 6		Replicate 7		Replicate 8		Replicate 9		Replicate 10		Replicate 11		Replicate 12		Replicate 13		Replicate 14		Replicate 15		Replicate 16		Replicate 17		Replicate 18		Replicate 19		Replicate 20		Replicate 21		Replicate 22		Replicate 23
	0.0508028	99.6651	102.156	92.1512	98.5243	101.445	106.968	94.7618	97.7075	105.732	107.497	93.7801	97.7805	91.704	93.3917			91.9439	96.1895			93.2384	93.6648															105.679	112.093	93.6017	100.228	95.9596	100.64	98.6909	101.396	105.046	106.702
	0.152412	93.8468	100.713	90.8653	98.4446	97.4676	102.075	88.6399	96.2154	101.299	103.319	86.2991	89.923	87.3784	93.8979			92.9831	96.2606			91.4598	94.2643															91.4617	102.611	90.1354	94.9207	95.2822	99.4656	91.0551	95.9954	100.363	106.288
	0.457247	89.8385	91.268	83.9497	89.8534	95.5719	99.4849	75.0064	80.6929	77.5089	77.9469	59.9027	64.6711	76.027	83.639			70.9997	82.582			81.8337	85.824															77.6006	82.3108	73.5705	78.4353	90.2546	96.3688	78.5882	83.2504	93.109	98.8684
	1.37174	79.528	90.7764	59.7507	64.4079	59.5751	62.1933	45.7736	60.5661	38.1019	42.9373	30.2375	33.3009	46.6892	58.3603			34.4851	42.3547			43.1896	43.2384															39.3282	51.9988	42.6298	47.4966	63.7079	69.9651	54.3816	58.3246	79.0418	81.3971
	4.11532	26.2487	32.1249	15.1788	18.7995	18.5493	20.0944	12.3015	16.5407	13.6874	14.6923	6.18355	6.59857	14.6245	15.9746			10.9739	11.4092			9.7926	11.3603															11.354	12.3099	11.86	12.8473	13.614	20.4851	15.4654	19.6567	32.9163	35.6901
	12.3462	2.88769	5.23945	2.56836	2.87832	2.70406	3.40511	1.10784	1.34477	0.968257	1.55712	0.413948	0.546582	1.44335	1.48776			0.537372	0.546254			0.404139	0.641737															1.37742	1.74242	1.5524	1.92982	1.74309	2.50787	1.35971	2.1523	6.68169	9.12896
	37.0387	-0.336189	0.13197	0.110057	0.439104	-0.0572287	0.27899	-0.601947	-0.390625	-0.140624	0.0102539	-0.587229	-0.37972	-0.874895	-0.226495			-1.01701	-0.85713			-0.974819	-0.928188															-0.612671	-0.525767	-0.503561	-0.414171	-0.0109254		-0.420131	-0.312863	0.0253007	0.384111
	111.114	-0.527211	-0.409779	-0.168454	-0.0685047	-0.329065	-0.293297	-0.710809	-0.531506	-0.2666	-0.232909	-0.681356	-0.625735	-1.04366	-0.883777			-1.1236	-1.11471			-1.16579	-0.954834															-0.84731	-0.621361	-0.745905	-0.513493	-0.322795	-0.294985	-0.606855	-0.596923	-0.416312	-0.374911
	333.341	-0.563223	-0.48337	-0.372845	-0.243697	-0.450676	-0.271836	-0.813268	-0.755635	-0.358885	-0.256346	-0.871751	-0.719863	-1.07918	-0.0133233			-1.15024	-1.0703			-1.10805	-0.965937															-0.795168	-0.551838	-0.692272	-0.441981	-0.499588	-0.420131	-0.678367	-0.579045	-0.637119	-0.568117
	1000	-0.571052	-0.248507	-0.577236	0.58959	-0.45783	0.228915	-0.858094	0.0640369	-0.452634	0.748532	-1.0215	0.0374372	-1.14136	-0.128792			-1.19465	-0.0310876			-1.21242	-0.195408															-0.664813	0.0217259	-0.557194	0.151962	-0.553222	0.559181	-0.757824	0.408212	-0.600317	-0.227707
	0.508028															91.6145	107.501			102.74	103.248			93.7758	97.9384	90.8312	95.0978	87.5269	92.5262	93.0728	102.04	91.8204	95.2676	91.8031	92.8942	96.1022	101.619
	1.52412															84.4058	84.9896			70.0394	79.546			58.4225	58.7051	69.9623	73.375	52.87	59.7034	77.9197	85.3887	46.803	55.1495	73.8311	74.2369	63.0394	66.7118
	4.57247															30.9011	32.0686			20.5953	21.5474			19.722	21.1536	34.8785	38.7116	13.67	16.0831	20.3836	22.8986	11.3879	14.6165	25.5512	27.9228	13.1047	13.7427
	13.7174															3.39588	3.96572			1.76975	2.45541			2.08246	2.57123	6.98216	9.11223	2.17859	2.45354	1.60604	1.85997	0.910854	1.17915	3.01637	3.31395	1.78773	1.94103
	41.1532															-0.1552	0.308084			-0.28492	-0.259439			0.0671763	0.176048	0.106746	0.215109	-0.190849	0.635624	-0.0226431	0.0598425	-0.38328	-0.279569	-0.320123	-0.29307	-0.173588	-0.137517
	123.462															-0.725041	-0.593004			-0.539727	-0.375261			-0.430855	-0.268705	-0.430219	-0.0242605	0.0695467	0.156884	-0.428602	-0.339647	-0.577175	-0.547865	-0.662789	-0.500473	-0.574868	-0.290816
	370.387															-0.76442	-0.711142			-0.590688	-0.576789			-0.421589	-0.389159	-0.603277	-0.575782	-0.336412	0.5402	-0.511087	-0.380081	-0.725977	-0.710195	-0.798052	-0.752965	-0.633482	-0.62221
	1111.14															-0.831596				-0.743572	-0.66713			-0.648599	-0.604587	-0.603277	-0.575782	-0.313769	-0.0743988	-0.501383	-0.470653	-0.784597	-0.696668	-0.780017	-0.716894	-0.716894	-0.692096
	3333.41															-0.870975	-0.845495			-0.729673				-0.843178	-0.766736	-0.640476	-0.62592	-0.255543	0.265248	-0.593573	-0.399489	-0.739505	-0.665103	-0.761982	-0.590649	-0.716894	-0.656026
	10000															-0.924253	0.333565			-0.857077	0.182997			-0.91962	-0.0509613	-0.632389	-0.0242605	-0.494913	0.577399	-0.572547	0.863672	-0.800379	0.405826	-0.743947	0.0225439	-0.775508	0.960368
	NCIH358
	RMC-7977 (nM)	Replicate 1		Replicate 2		Replicate 3		Replicate 4		Replicate 5		Replicate 6		Replicate 7		Replicate 8		Replicate 9		Replicate 10
	0.0508028	95.3351	101.687
	0.152412	99.7775	100.625
	0.457247	100.659	104.04
	1.37174	70.3997	81.1748
	4.11532	12.3735	16.2725
	12.3462	0.122486	0.443879
	37.0387	-0.463211	-0.42938
	111.114	-0.465325	-0.458982
	333.341	-0.503385	-0.50127
	1000	-0.35326	-0.310972
	0.00508			102.08	104.92	103.32	99.75	106.72	102.94	97.74	97.18	102.37	98.05	103.39	98.97	103.03	107.41	100.28	103.54	102.47	107.13
	0.0152			95.67	92.74	90.81	91.95	98.04	102.62	95.73	104.6	90.17	92.82	100.21	98.26	103.8	98.71	96.31	94.64	98.87	95.28
	0.0457			101.32	102.32	94.64	89.45	99.44	102.24	96.64	104.57	90.59	97.1	92.21	94.74	101.38	98.65	88.27	85.74	103.16	98.66
	0.137			98.65	93.92	70.47	75.47	90.41	94.36	97.74	103.86	70.85	69.86	97.42	92.89	96.5	94.51	81.91	73.04	91.96	92.15
	0.412			88.48	79.64	53.27	57.44	75.09	73.97	89.01	96.61	51.45	60.58	83.18	77.35	79.14	80.56	58.53	54.33	87.32	82.6
	1.23			50.89	47.73	21.1	25.95	45.82	53.18	48.5	42.79	23.49	25.95	48.87	58.19	55.3	52.52	22.47	21.48	57.89	56.27
	3.7			4.08	3.05	3.26	3.71	5.34	7.97	3.05	3.11	2.46	2.96	4.97	5.7	4.76	3.43	2.01	2.35	5.34	4.8
	11			-0.09	0.06	-0.45	-0.34	-0.23	-0.19	0.47	0.71	0	0.15	-0.13	-0.1	0.68	0.15	0.19	-0.08	0.39	-0.28
	33			-0.41	-0.18	-0.72	-0.61	-0.67	-0.62	-0.09	0.21	-0.57	-0.19	-0.7	-0.35	-0.3	-0.06	-0.8	-0.64	-0.13	-0.45
	100			-0.71	-0.62	-1.1	-1.14	-0.75	-0.81	0.47	0.27	0.27	0.45	0.24	0.59	0.38	0.38	0.11	0.15	0.31	0.19
	PSN1
	RMC-7977 (nM)	Replicate 1		Replicate 2		Replicate 3
	0.0508028	88.9166	100.089	95.8706	98.4405	92.7323	97.4904
	0.152412	91.762	95.5397	93.8815	97.987	93.2408	98.1428
	0.457247	74.4428	77.9021	66.2914	76.0857	81.0991	85.599
	1.37174	33.2846	49.4106	44.3158	47.1589	42.6238	50.3854
	4.11532	10.3089	12.8015	9.07162	12.0155	8.52582	8.77611
	12.3462	0.0315521	0.226601	0.462797	0.537057	0.0479278	0.141121
	37.0387	-0.59949	-0.318389	-0.16841	-0.0172389	-0.670989	-0.620399
	111.114	-0.582279	-0.565069	-0.293061	-0.16841	-0.700278	-0.591109
	333.341	-0.565069	-0.458939	-0.19228		-0.670989	-0.639037
	1000	-0.6167	0.295442	-0.293061	0.8394	-0.777495	0.298217
	SKMEL30
	RMC-7977 (nM)	Replicate 1		Replicate 2		Replicate 3		Replicate 4		Replicate 5		Replicate 6
	0.0508028	97.8494	102.915	99.3036	102.581	101.905	101.994	98.8403	99.79	99.5525	105.086	96.7585	96.7889
	0.152412	95.2209	99.4402	95.9719	96.361	97.4875	100.102	93.9275	97.3244	97.5253	100.429	84.8425	88.4188
	0.457247	68.8605	73.5031	69.3931	72.636	75.7698	81.0951	81.052	85.289	79.1526	88.4303	50.4185	57.4037
	1.37174	41.8106	44.3913	38.2467	41.1552	33.1194	34.6829	27.6322	28.454	29.7324	31.3213	18.7186	26.5256
	4.11532	12.6101	14.1326	7.89923	8.2679	9.97474	10.6848	3.87179	5.73464	4.05442	6.70258	3.3937	4.01765
	12.3462	0.53936	0.723698	-0.0477914	0.40964	0.061446	0.170683	-0.894895	-0.74879	-0.584422	-0.438316	-0.578299	-0.486988
	37.0387	-0.682734	-0.416468	-0.805626	-0.593978	-0.771489	-0.737352	-1.00447	-0.967948	-1.00447	-0.694001	-1.00441	-0.897885
	111.114	-0.71687	-0.170683	-0.791971	-0.600806	-0.853417	-0.778316	-1.02274	-0.986211	-0.913159	-0.894895	-1.05007	-1.03485
	333.341	-0.805626	-0.43695	-0.826108	-0.798798	-0.887554	-0.860244	-0.949685	-0.913159	-0.967948	-0.913159	-1.06529	-0.958758
	1000	-0.757834	-0.669079	-0.860244	-0.737352	-0.873899	-0.853417	-0.146105	-0.127842	-0.200895	-0.127842	-0.395678	-0.213057
	SW620
	RMC-7977 (nM)	Replicate 1		Replicate 2		Replicate 3		Replicate 4		Replicate 5
	9.53674e-05	95.64	92.04	110.29	108.01
	0.00038147	90.62	89.66	109.25	103.86
	0.00152588	92.56	89.31	111.58	108.89
	0.00610352	91.29	90.89	108.58	109.12
	0.0244141	81.34	85.27	95.57	88.41
	0.0976562	69.01	73.4	61.59	66.43
	0.390625	46.53	43.21	31.19	35.98
	1.5625	6.37	5.62	1.71	2.26
	6.25	0.45	0.67	0.37	0.39
	25	0.47	0.56	0.26	0.29
	100	0.2	0.23	1.12	0.81
	0.000953674					92.01	99.28	95.93	91.28	108.58	103.66
	0.0038147					85.3	93.48	91.38	94.17	100.01	103.38
	0.0152588					80.35	88.5	88.6	81.85	90.01	93.63
	0.0610352					66.96	71.19	70.41	62.19	74.81	77.66
	0.244141					36.35	26.88	17.34	18.03	20.12	23.45
	0.976562					3.96	5.2	2.17	2.29	1.35	1.47
	3.90625					0.77	0.54	0.25	0.27	0.54	0.6
	15.625					0.17	0.17	0.09	0.07	0.25	0.33
	62.5					0.16	0.2	0.07	0.07	0.29	0.29
	250					0.13	0.17	-0.01	-0.01	0.58	0.54
	1000					0.05	0.06	-0.03	-0.04	0.98	0.88
	HPAC
	RMC-7977 (nM)	Replicate 1		Replicate 2
	0.0169356	84.4751	114.323	84.9641	120.339
	0.0508042	86.5331	106.786	89.6794	115.634
	0.152416	88.7704	100.676	104.104	115.582
	0.457246	75.0641	85.2736	75.6471	108.223
	1.37173	39.1546	44.4002	37.7589	47.4706
	4.11519	9.78919	5.53977	5.32026	3.86778
	12.3455	4.46892	4.03074	1.62611	1.56267
	37.0374	5.74084	3.64999	1.54912	1.16141
	111.112	5.59485	4.35029	1.11993	1.79331
	333.334	4.94455	4.82902	1.32387	1.11908
	1000	4.55047	7.63116	1.65311	1.44666
	A375
	RMC-7977 (nM)	Replicate 1		Replicate 2		Replicate 3		Replicate 4		Replicate 5		Replicate 6		Replicate 7		Replicate 8		Replicate 9
	0.508	103.26	107.93	103.08	100.23	105.54	101.29	94.94	99.14	94.65	100.96	111.51	103.49	105.27	107.65	95.3	103.28	98.76	101.58
	1.52	99.35	101.84	91.08	94.47	98.5	100.23	100.92	92.28	97.41	93.09	103.47	104.55	103.67	104.3	104.42	104.75	101.71	100.72
	4.57	107.44	94.62	102.09	91.09	98.6	98.86	93.96	97.27	86.87	93.86	104.58	99.95	99.3	100.94	97.16	102.62	96.59	100.65
	14	98.4	109.14	98.24	104.04	96.84	89.03	99.65	96.85	90.65	87.37	98.03	103.52	106.11	105.5	102.22	101.82	98.86	100
	41	102.06	102.74	93.4	102.45	95.68	93.07	100.95	94.13	86.79	93.16	101.97	95.81	102.78	106.12	97.3	99.26	100.18	109.6
	123	101.1	105.73	94.72	98.54	92.6	87.04	88.98	92.49	86.59	95.91	96.69	102.79	105.76	101.9	102.47	104.19	93.14	99.15
	370	98	108.28	92.11	98.04	89.73	95.45	91.07	88.76	91.21	99.61	99.53	105.82	107.6	103.34	103.51	108.09	101.84	99.61
	1110	102.28	106.44	100.12	96.08	86.81	93.38	87.69	81.12	92.11	96.18	96.46	91.95	98.72	92.94	109.02	107.27	95.89	105.67
	3330	92.46	98.39	96.46	90.32	81.99	91.23	90.25	81.48	87.87	79.78	92.94	94.1	86.7	98.35	104.01	99.13	91.7	103.08
	10000	88.91	99.77	68.84	79.59	77.7	74.47	81.73	83.7	79.88	70.63	94.1	89.63	83.98	84.87	86.22	93.35	70.97	80.42
Figure 2g	Cell proliferation (CellTiter-Glo) of RAS mutant and WT cell lines
	ASPC1
	RMC-7977 (nM)	Replicate 1		Replicate 2		Replicate 3		Replicate 4		Replicate 5		Replicate 6
	0.148	97.1918	97.5949	93.7237	98.1098			94.9946	99.0109	95.9228	96.9103	92.0818	98.3834
	0.445	86.7068	91.6686	90.3182	97.7998			86.1488	92.4167	85.0553	92.0032	82.9835	90.6352
	1.3336	70.6642	72.5134	84.8042	86.6945			76.4543	77.665	74.4069	81.3748	69.883	71.4133
	4.00091	44.6619	56.3134	54.4195	58.1624			64.4182	67.7277	58.9903	59.9742	57.2038	62.9394
	12.0027	31.6304	36.5114	31.0987	36.6015			41.2597	45.1604	35.4381	37.3701	43.5348	48.2095
	36.0091	17.0697	17.9845	11.9386	13.2436			24.7004	27.0391	20.0673	20.8197	26.9802	29.0968
	108.029	8.76072	9.17648	6.2257	6.70714			17.2218	17.4388	11.798	12.2232	19.6787	20.4477
	324.089	6.54713	6.9526	4.67833	5.01083			14.5975	16.0196	10.5925	12.3449	17.5647	20.2802
	972.247	5.96981	6.56463	4.24922	5.09778			10.4256	14.252	9.83603	11.4567	14.3796	17.9352
	1.52412					68.8907	77.7752
	4.57247					54.6049	56.084
	13.7174					31.4521	36.2763
	41.1532					19.3277	20.3014
	123.462					12.8203	13.4559
	370.387					9.7785	11.4734
	1111.14					8.52096	9.0438
	3333.41					6.81055	10.0312
	10000					5.30811	5.78819
	CAPAN1
	RMC-7977 (nM)	Replicate 1		Replicate 2		Replicate 3		Replicate 4		Replicate 5		Replicate 6		Replicate 7		Replicate 8		Replicate 9		Replicate 10		Replicate 11
	0.148	90.3123	98.1672	100.479	104.276			97.26	101.117	87.5373	95	91.3598	94.1926	99.0311	106.676	95.9181	102.303	100.161	101.592	95.6816	96.6504	95.8366	96.5334
	0.445	84.6219	87.2359	85.3262	89.1713			89.5862	94.172	69.4776	78.1343	72.8045	81.728	80.1035	84.3111	90.465	91.1935	86.3389	92.5851	78.0853	80.3761	79.9485	86.6827
	1.3336	60.2147	65.6532	69.1589	71.1714			66.9884	70.3457	56.6418	59.2724	54.3909	55.3824	63.7244	68.6488	63.9811	69.4665	67.157	73.2621	66.9204	67.9775	47.6986	56.1009
	4.00091	43.4063	43.8188	46.1599	51.1948			40.6211	44.3121	37.9851	40.2612	41.2181	45.1841	32.9174	42.3679	46.7967	57.5959	48.5392	49.3049	48.0857	54.1669	40.5045	40.6968
	12.0027	20.4667	26.7172	26.0659	26.3478			23.9721	28.8103	22.4627	27.2388	24.3626	29.1785	23.0422	25.219	29.9122	34.8404	35.3214	40.9631	28.4522	34.7929	17.1787	25.3063
	36.0091	16.3938	19.3551	15.6153	17.6748			14.551	15.8692	21.1194	21.3433	19.1218	23.2295	15.7154	16.5118	21.2556	22.1984	23.6148	24.864	23.0362	23.4442	15.2875	16.5094
	108.029	15.1932	16.5023	10.8388	13.0614			11.017	12.6101	13.0597	14.7761	17.1388	18.272	11.7335	13.6448	16.7131	17.9559	13.2178	21.62	13.124	13.847	12.9844	14.6388
	324.089	11.4177	13.8927	7.51098	8.94741			6.77625	10.4897	13.2836	13.8806	11.898	13.3144	8.38864	9.34431	12.2991	15.856	9.53053	11.888	11.4704	14.1572	7.64716	10.5475
	972.247	7.81369	9.94786	5.34274	7.43434			5.85069	7.12404	11.1194	16.1194	10.6232	12.7479	6.68967	6.74277	9.4279	9.47075	8.20069	13.2783	8.61888	11.783	7.50644	10.1253
	1.52412					59.9636	63.7997
	4.57247					35.7372	42.3141
	13.7174					18.382	18.5053
	41.1532					11.8827	13.681
	123.462					8.81106	11.6796
	370.387					5.4975	10.0571
	1111.14					6.16614	6.97171
	3333.41					4.45459	5.8786
	10000					4.99773	6.7184
	HCT116
	RMC-7977 (nM)	Replicate 1		Replicate 2		Replicate 3		Replicate 4		Replicate 5		Replicate 6
	0.148	98.9952	102.784	98.5403	101.725	99.9137	100.777	104.272	105.873	100.635	103.752	104.835	107.186
	0.445	99.0329	105.79	103.256	108.12	101.114	106.204	100.515	103.15	99.4611	100.737	91.3624	94.8277
	1.3336	98.0426	103.02	99.7783	101.93	103.225	104.55	96.0725	105.994	100.524	107.413	94.228	97.4737
	4.00091	85.957	97.0725	88.0274	98.1156	87.4457	99.4211	79.8906	84.8325	82.5863	97.7262	86.8037	89.4627
	12.0027	66.9485	71.3134	64.417	69.9237	66.3165	70.7698	55.3807	61.0178	53.1269	55.7997	56.2202	60.9769
	36.0091	39.3935	41.5603	31.7309	32.7207	34.8483	44.0944	29.6731	29.9889	18.5896	19.6721	20.3034	20.9024
	108.029	12.0005	13.5396	9.74097	11.3302	12.117	12.2172	7.4288	8.08278	4.83779	5.55244	6.15405	6.33032
	324.089	5.87904	6.56916	5.42507	6.58577	5.00087	5.95747	2.28318	3.5458	2.21996	2.63987	1.66401	2.99145
	972.247	4.69316	4.77646	4.34567	4.4135	4.11897	4.23003	2.41698	2.70182	1.61803	2.16727	1.61739	2.15385
	HS766T
	RMC-7977 (nM)	Replicate 1		Replicate 2		Replicate 3		Replicate 4		Replicate 5		Replicate 6
	0.148	93.2261	93.6073	92.1844	98.9897	99.7922	100.024	100.063	101.913	96.5511	103.308	94.0846	99.4085
	0.445	88.4498	90.0742	91.7394	95.4283	90.6851	94.231	101.802	105.151	99.5504	107.17	81.075	90.3175
	1.3336	55.0131	59.2696	66.8582	71.1738	69.6543	76.6531	69.0651	79.915	69.1223	72.4393	64.5408	66.1537
	4.00091	30.1888	32.4059	32.2217	36.4341	41.0382	46.1885	38.5288	41.0321	32.8216	38.063	34.1232	36.3568
	12.0027	19.9716	22.074	20.85	23.8445	23.1512	23.2326	20.1093	26.0822	23.541	24.3035	19.1141	21.8497
	36.0091	16.0457	18.4236	17.0762	18.5942	18.7914	19.2357	16.4292	19.1561	18.1726	18.9923	17.3221	17.5287
	108.029	15.6902	16.8339	15.9867	16.406	15.1046	15.4304	13.3967	16.3796	12.102	14.8249	14.3334	15.7854
	324.089	12.8227	13.8641	14.6103	15.8321	15.6137	16.8892	13.3421	13.7934	14.2265	14.8725	13.2638	13.9395
	972.247	11.6159	14.3458	14.129	14.5603	14.4363	15.0777	14.359	14.4086	12.7734	15.0589	12.2513	13.1907
	HUPT3
	RMC-7977 (nM)	Replicate 1		Replicate 2		Replicate 3
	0.0493997	98.7678	99.8266	96.0866	103.243	101.903	103.363
	0.148199	87.893	94.6474	101.201	105.8	103.649	106.625
	0.444584	95.0613	97.0811	102.624	103.867	104.101	108.187
	1.33371	88.1383	91.2332	97.4941	97.597	96.6217	105.714
	4.00114	63.827	70.6333	71.8493	72.4074	86.6752	92.3577
	12.0031	32.2323	36.8274	39.3429	43.9847	51.0247	52.0348
	36.0083	16.2015	16.5461	19.0705	20.3325	31.6379	32.0557
	108.021	7.21746	8.63569	8.34387	8.97573	12.7847	16.5818
	324.065	3.40099	4.90855	4.29238	4.56353	8.80572	9.8068
	972.221	2.51454	2.55418	4.10249	5.53867	9.69992	10.0165
	KU1919
	RMC-7977 (nM)	Replicate 1		Replicate 2		Replicate 3		Replicate 4		Replicate 5		Replicate 6
	0.148	94.5108	99.4153	82.8902	91.8582	95.2375	99.968	93.9759	102.321	94.2635	96.5078	93.8373	103.523
	0.445	98.9738	102.419	92.6551	96.2658	98.7114	99.2217	95.156	98.0414	96.4593	103.756	94.4482	95.3994
	1.3336	92.668	100.116	90.0078	94.2391	101.996	102.982	91.8542	102.214	100.831	103.518	93.5554	101.066
	4.00091	74.73	79.001	83.3229	83.8575	91.2614	93.1867	80.1951	88.0903	100.492	102	84.5604	97.7378
	12.0027	32.1678	45.0748	34.392	40.3214	57.9413	67.5893	50.2129	52.5923	77.3667	78.4274	54.0285	57.2316
	36.0091	2.47438	5.82182	4.34543	4.50332	6.38374	6.6347	1.82584	2.37887	4.75583	4.81402	2.79062	3.43835
	108.029	0.405905	1.06647	0.208738	0.733555	0.317566	0.352653	0.178222	0.199746	0.332479	0.728798	0.292367	0.724278
	324.089	0.138078	0.843778	0.157891	0.594694	0.141834	0.147187	0.0846625	0.103317	0.24152	0.424567	0.212707	0.696878
	972.247	0.777962	1.28407	0.688655	1.21972	0.74307	0.756451	0.705425	0.737568	0.746594	0.898568	0.715804	1.13839
	NCIH1975
	RMC-7977 (nM)	Replicate 1		Replicate 2		Replicate 3		Replicate 4		Replicate 5		Replicate 6
	0.152416	90.2625	97.5557
	0.457247	72.4358	75.9018
	1.37174	52.1931	53.3898
	4.11523	15.9526	21.2137
	12.3457	9.82218	10.6576
	37.037	8.62546	9.64155
	111.111	8.55772	9.57381
	333.333	6.19814	8.9077
	1000	7.9142	8.53514
	0.0152416			96.0919	103.076	98.8478	107.577	109.049	113.664	106.324	108.01	99.7721	106.427
	0.0457247			93.5529	97.6206	97.6651	104.023	96.2909	105.521	103.541	107.827	95.7179	103.788
	0.137174			98.8456	100.777	96.9322	102.451	109.309	112.154	102.487	106.532	96.0777	101.48
	0.411523			91.4797	100.092	88.0868	93.5506	90.673	99.3718	87.9216	97.1808	85.484	87.1632
	1.23457			78.821	85.3755	73.3724	73.5168	75.8125	81.8292	70.7514	77.0975	73.9595	75.7779
	3.7037			49.3364	56.9641	43.9102	46.7753	43.79	45.9224	52.0692	52.7578	47.1153	49.2167
	11.1111			16.3495	22.3804	17.3853	19.6174	17.5909	18.7024	17.0162	17.1895	17.2004	19.0476
	33.3333			10.3604	10.9834	9.10075	10.7221	13.0905	13.163	9.24477	11.4693	9.58138	10.3874
	100			9.24535	10.4023	11.0719	11.1996	10.3782	10.6923	8.27696	8.62845	10.2339	11.1551
	NCIH358
	RMC-7977 (nM)	Replicate 1		Replicate 2		Replicate 3		Replicate 4		Replicate 5		Replicate 6		Replicate 7		Replicate 8		Replicate 9		Replicate 10
	0.148	89.9373	97.6862
	0.445	74.0406	82.9182
	1.3336	48.1997	48.4653
	4.00091	15.9044	19.1383
	12.0027	7.71389	8.0249
	36.0091	7.56432	7.84389
	108.029	6.16859	7.08836
	324.089	1.74728	2.15964
	972.247	0.81563	0.968692
	0.0106			95.45	101.81	101.17	94.22	103.46	104.09	106.86	100.88	106.05	102.44	102.51	104.92	97.98	104.89	100.15	105.64	107.65	111.02
	0.0423			104.73	106.67	97.24	93.5	102.41	108.47	110.4	110.15	98.99	104.98	107.59	103.65	100.52	103.38	108.15	99.47	104.25	96.21
	0.127			105.35	97.26	90.38	92.9	92.92	100.15	92.39	90.57	105.62	96.32	97.28	101.35	99.68	106.3	101.03	109.1	91.39	100.2
	0.381			75.95	78.94	79.89	73.84	66.63	74.75	68.51	71.43	70	79.22	74.63	82.69	73.33	77.11	74.38	66.18	61.92	60.08
	1.14			31.62	32.61	33.26	39.24	32.47	32.64	25.28	34.88	28.53	31.17	33.46	40.87	28.87	29.22	25.82	29.88	25.51	28.74
	3.43			12.38	11.25	8	9.6	9.03	8.9	7.12	11.41	10.41	9.01	9.93	10.33	11.81	11.07	12.75	13.37	9.44	8.33
	10			5.13	4.78	5.46	5.49	4.51	4.5	5.2	4.61	4.09	6.21	4.43	5.02	5.53	5.44	4.53	4.87	4.72	4.42
	31			4.47	4.56	4.2	4.02	3.68	4.06	4.31	4.57	3.89	4.66	3.83	4.02	4.53	4.06	4.85	4.52	4.78	4.47
	93			4.97	5.2	5.08	4.7	4.7	4.52	4.5	5.68	5.19	4.57	4.29	4.7	5.25	4.64	5.88	5.19	5.28	4.55
	PSN1
	RMC-7977 (nM)	Replicate 1		Replicate 2		Replicate 3
	0.0493997	99.0868	101.558	97.6559	101.211	101.931	102.099
	0.148199	97.5139	104.055	98.2498	100.248	102.173	104.625
	0.444584	99.535	100.73	92.7598	97.3199	100.025	104.056
	1.33371	96.6347	99.711	93.1815	95.4894	100.178	101.132
	4.00114	70.7716	71.1016	72.5072	72.5718	74.9788	76.5388
	12.0031	38.0951	38.2514	33.3957	33.6233	30.9636	31.7511
	36.0083	14.0927	14.4963	12.5782	13.7582	13.6875	13.715
	108.021	5.50372	8.36495	5.5544	5.68455	5.77325	7.22887
	324.065	3.59835	4.81482	2.07955	2.65787	3.79435	4.25545
	972.221	3.07994	3.51228	2.69027	2.88414	3.79835	3.96726
	SKMEL30
	RMC-7977 (nM)	Replicate 1		Replicate 2		Replicate 3		Replicate 4		Replicate 5		Replicate 6
	0.148	93.7812	96.594	97.4168	101.625	101.382	104.337	102.549	109.488	96.9146	104.608	92.5843	98.9711
	0.445	100.028	102.746	97.2319	104.246	96.1069	108.796	104.996	107.696	94.1444	97.6763	91.2822	92.1746
	1.3336	89.6459	95.6309	92.8403	93.8197	94.8928	99.0971	94.9908	103.645	86.9218	99.9862	80.8091	83.9471
	4.00091	57.2277	57.3141	54.0582	63.3721	63.0592	72.0711	59.3901	69.2405	53.2989	55.621	53.4254	54.7223
	12.0027	15.846	17.6408	13.6527	19.5844	17.2837	22.2324	11.7702	17.541	9.29125	13.673	10.7507	12.6764
	36.0091	5.14446	5.9129	4.16267	4.32173	5.12364	5.64343	2.10719	2.42601	1.95787	2.25325	2.06764	2.65804
	108.029	2.45469	2.96009	2.5192	2.57914	2.24096	2.81841	0.443382	0.901602	0.436948	1.03469	0.547758	1.24478
	324.089	1.74895	2.54792	1.90553	2.1546	1.9372	2.03838	0.384725	0.517222	0.462465	0.708904	0.46631	0.921785
	972.247	2.46714	3.01059	2.72202	2.8437	2.55407	2.60147	0.967505	1.10932	0.994842	1.21332	0.921785	1.27169
	SW620
	RMC-7977 (nM)	Replicate 1			Replicate 2			Replicate 3			Replicate 4			Replicate 5
	0.000953674	99.86	102.59	106.28	95.32	95.74	103.91	103.78	102.42	99.87	105.57	102.67	99.85	98.24	98.37	97.17
	0.0038147	94.22	96.59	102.26	104.35	105.14	96.01	104.57	106.38	102.97	105.18	99.66	99.34	97.14	104.05	105.03
	0.0152588	99.57	101.87	95.93	104.17	107.04	101.28	106.98	108.78	109.06	103.37	103.02	96.83	99.81	102.12	101.99
	0.0610352	96.49	88.06	90.11	99.89	100.35	103.21	108.95	102.96	98.93	97.1	99.39	90.85	89.4	95.7	97.33
	0.244141	71.06	64.69	69.71	86.9	86.82	83.18	86.01	82.87	78.37	80.36	78.06	77.08	80.41	77.68	76.69
	0.976562	34.18	35.16	33.17	41.59	42.51	37.67	45.24	36.79	41.68	45.06	42.71	43.64	41.26	42.51	39.48
	3.90625	17.26	18.71	14.83	18	17.3	18.58	20.66	21.48	18.95	23.56	21.46	21.92	21.17	20.95	19.91
	15.625	11.36	11.69	9.58	11.67	10.3	10.06	11.4	11.09	10.78	14.86	13.49	14.46	12.82	13.61	13.13
	62.5	9.61	9.86	9.3	8.13	9.46	8.84	9.72	8.87	8.13	13.17	12.87	12.4	12.39	12.29	11.16
	250	9.29	8.99	7.88	9.44	9.35	9.06	9.24	7.98	8.38	14.15	13.15	11.12	10.99	10.91	11.59
	1000	8.86	8.31	7.83	8.13	8.37	8.45	8.64	7.76	5.84	13.4	12.56	10.9	10.06	11.3	9.84
	HPAC
	RMC-7977 (nM)	Replicate 1		Replicate 2
	0.0508053	101.82	107.6	90.2	84.05
	0.152416	101.33	101.64	106.96	98.2
	0.457247	101.83	93.72	89.2	81.97
	1.37174	93.75	89.74	93.57	90.38
	4.11523	56.29	59.54	57.89	58.21
	12.3457	21.43	19.47	16.94	19.14
	37.037	11.35	8.49	6.92	7.09
	111.111	8.12	7.63	5.55	4.88
	333.333	3.68	4.43	4.64	3.89
	1000	6.3	6.29	6.24	6.41
	A375
	RMC-7977 (nM)	Replicate 1		Replicate 2		Replicate 3		Replicate 4		Replicate 5		Replicate 6		Replicate 7		Replicate 8		Replicate 9		Replicate 10		Replicate 11		Replicate 12		Replicate 13		Replicate 14		Replicate 15		Replicate 16		Replicate 17		Replicate 18		Replicate 19		Replicate 20		Replicate 21		Replicate 22		Replicate 23		Replicate 24
	1.52412	101.765	102.054	97.2474	99.2011	93.4476	98.6433	99.5092	100.655	96.5617	100.235	97.5797	100.733	89.2925	93.1971	96.935	97.2501	101.184	107.034	94.752	105.616	101.184	101.357	103.545	105.566	103.036	108.316	101.644	101.717	95.4678	101.691	93.418	98.2967	84.0656	87.7034	89.4257	98.3827	105.108	108.082	98.6032	105.393	96.5341	100.84	103.518	108.641	100.773	102.949	94.3857	103.972
	4.57247	95.909	98.6479	95.8904	100.197	92.4549	97.0438	97.1961	98.85	92.49	94.6616	99.5739	101.21	98.6001	101.128	95.4741	96.8777	101.645	105.35	95.3789	101.734	93.2006	99.5386	105.76	107.334	102.519	107.221	101.801	104.248	100.819	103.778	98.7723	99.6666	90.1834	92.8522	98.2048	101.459	103.218	107.117	101.571	104.927	99.9126	101.337	106.67	110.34	98.5613	100.06	103.174	105.635
	13.7174	96.933	98.2476	95.8655	103.109	92.9158	93.8908	100.41	101.012	93.8835	95.0054	92.0402	98.2444	97.9947	102.126	89.3584	92.9963	100.452	105.129	104.474	104.919	92.8642	100.557	104.446	112.722	100.37	104.599	102.701	105.917	97.0074	97.8607	93.9657	106.043	87.014	93.0274	98.6675	99.7796	99.8008	103.808	103.535	106.191	100.761	101.119	104.296	106.809	96.9659	101.655	96.9124	108.347
	41.1532	96.2278	97.365	95.8602	102.848	99.1818	106.333	97.0095	99.239	86.8259	93.3406	97.6308	104.04	94.3322	97.9796	95.7749	98.4961	104.323	107.111	98.3912	103.089	91.1607	99.8386	94.9382	101.575	100.652	105.248	102.585	104.225	95.3658	102.628	100.808	103.161	93.6761	95.7153	93.9414	99.0588	98.321	106.549	102.315	102.773	104.169	104.909	100.848	103.473	102.675	102.793	100.085	101.395
	123.462	96.9086	97.3678	96.1439	96.1785	96.6153	97.924	97.5048	102	96.6341	100.814	101.483	102.335	98.5547	99.1752	98.3529	102.463	96.5839	96.8654	89.0192	95.5544	90.9011	93.5846	104.421	106.638	102.832	107.622	93.838	104.792	96.0521	101.422	97.7999	100.227	97.0217	98.2605	97.8664	104.499	99.5188	111.96	102.325	102.563	99.9021	103.083	102.779	112.086	107.522	111.607	106.703	108.182
	370.387	102.879	103.288	99.3987	104.946	98.9847	104.454	97.2826	97.7013	101.068	104.198	96.7615	96.9235	103.413	110.117	103.523	110.169	97.0025	104.552	104.946	107.967	92.1129	92.4092	97.627	107.298	96.0682	102.509	100.481	105.05	103.082	103.388	95.4808	100.693	98.9557	100.565	93.4545	104.727	102.855	116.028	96.2654	104.816	99.5632	104.563	111.146	112.585	105.241	108.214	99.5816	99.9211
	1111.14	103.135	103.305	102.722	103.393	102.757	104.544	98.2313	102.316	97.4846	98.5523	97.5626	98.5171	109.467	114.113	103.223	105.357	104.313	104.35	86.8067	90.7852	84.4971	91.7774	92.5362	99.3757	99.5459	101.118	76.111	81.147	97.1094	98.074	102.518	106.04	92.1413	99.04	99.004	102.053	109.926	116.567	97.0335	97.4981	101.253	103.48	94.9056	99.2756	96.8228	102.752	99.3746	99.9608
	3333.41	88.8385	94.4475	94.9811	104.11	93.9833	98.8519	103.256	103.273	80.076	84.9258	75.0298	84.2679	102.338	110.874	102.263	107.963	92.1574	100.366	81.7414	86.2416	77.3854	79.4022	78.3796	82.5525	83.2799	87.9543	72.2287	74.7717	93.9209	100.12	86.0156	87.7519	84.5119	84.544	90.7939	91.7312	93.211	104.472	92.1371	95.6267	90.4016	95.2567	82.346	83.2612	72.3651	78.7394	76.9854	79.4857
	10000	63.9922	64.79	80.1767	80.3072	78.5471	92.2437	80.5775	90.527	23.2175	28.9902	37.1229	39.2705	54.9073	57.2229	77.8788	82.5838	54.2533	56.9958	61.3363	66.8169	45.1143	49.9337	69.8831	77.6806	37.8076	42.5562	49.6982	54.5431	40.2162	47.4952	56.9269	61.8375	41.5626	47.8354	70.8797	73.4908	70.1325	71.4676	62.8148	67.4044	48.3352	52.28	57.364	65.7991	40.1561	49.0558	46.051	47.0505
[truncated: 4 more columns]

## Sheet: Fig 3
Figure 3a	See Additional Cell Panel Data tab			Figure 3b	See Additional Cell Panel Data tab		Figure 3c	NCI-H441 CDX PK/PD
	Gene	AUC Difference	Significance (-Log P)					Time Point (h)	RMC-7977 10 mg/kg po dusp6			RMC-7977 25 mg/kg po dusp6			7977 10 mg/kg blood (M)			7977 10 mg/kg tumor ( M/g)			7977 25 mg/kg blood (M)			7977 25 mg/kg tumor (M/g)
	ITPRID1	0.00798733	0.104572					0.5							867	1422	1560				3468	2335	2855
	ZMIZ2	0.0214456	0.230296					1	101.252	98.4831	34.819	26.2056	15.6903	16.7583	568	1641	1572	609	781	1630	3144	2474	2578	0.002508	0.001919	0.002266
	SPAM1	-0.036265	0.457324					2							805	999	1306				1792	3433	2647
	MKLN1	0.0195837	0.242711					4							606	503	846				1387	2809	2000
	AKR1B15	0.0333786	0.459471					8	6.30635	14.2393	6.92496	4.00501	18.5302	12.0989	644	476	803	1135	713	1191				0.002289	0.004057	0.002196
	AC008066.1	0.0280414	0.157776					24	13.4712	32.8269	15.6361	5.82317	5.3214	3.60952	2.66	4.02	5.79	402	316	606	7.73	9.8	10.8	0.001047	0.000906	0.000996
	PSKH2	0.0656381	0.464308					48	43.768	35.183	10.6428	18.086	13.612	5.94553				205	233	65.7				0.000433	0.000394	0.000691
	UBR5	0.00643456	0.0955644					72	12.5256	32.8269	19.519	12.7888	27.5085	18.2751				71.8	72	0				0.000253	0.000209	0.00023
	MYORG	0.0664886	1.22257
	TRPM6	0.0284873	0.558518				Figure 3d	NCI-H441 CDX mean tumor volumes
	ZNF79	-0.0448946	0.265412
	STPG3	-0.012681	0.0988004					Days Post Implant	Control								RMC-7977 5 mg/kg po qd								RMC-7977 10 mg/kg po qd								RMC-7977 15 mg/kg po qd								RMC-7977 20 mg/kg po qd								RMC-7977 25 mg/kg po qd
	SORCS3	0.0449362	1.00576						4546	4561	4923	4941	4947	4949	4951	4983	750	753	769	4565	4568	4571	4938	4968	4553	4562	4903	4926	4928	4955	4971	4997	743	749	4533	4536	4595	4901	4925	4977	761	771	4543	4547	4944	4954	4957	4993	754
	ADAM12	-0.0292523	0.393112					0	121.92	111.48	137.38	153.99	138.56	126.13	125.82	152.05	154.03	129.55	135.67	114.49	120.29	121.81	139.7	152.18	114.53	124.01	155.24	119.61	132.97	129.2	147.15	144.64	144.5	121.48	114.82	118.68	130.21	145.25	159.06	134.07	134.78	138.58	115.92	121.84	129.58	119.47	152.8	154.28	142.37
	GLYAT	-0.021885	0.18656					4	163.99	139.38	174.46	199.83	184.43	202.73	184.07	211.79	94.64	77.65	95.52	79.78	86.74	101.58	102.23	104.74	72.97	100.13	142.41	88.22	123.72	101.54	85.29	95.8	86.32	84.12	100.8	93.35	105.29	119.46	122.83	86.7	65.77	73.08	66.68	62.19	75.28	68.24	109.04	115	135.41
	DYNC2H1	0.030345	0.769822					7	235.47	189.99	268.29	379.83	323.46	378.62	293.09	372.64	84.79	70.16	69.87	44.03	77.19	70.21	102.88	87.91	43.79	71.46	132.92	61.13	118.58	92.64	82.24	92.43	76.81	53.75	83.1	80.08	51.81	80.65	62.81	57.87	56.18	53.38	55.74	47.55	51.94	49.83	74.86	66.45	99.86
	DPAGT1	0.101481	0.870921					11	429.48	280.1	423.41	566.9	492.15	602.47	497.29	540.66	57.79	38.84	63.02	30.47	80.62	69.3	100.38	61.69	30.54	59.16	111.88	48.16	117.1	46.08	58.79	67.37	55.45	33.71	47.14	64.2	21.31	36.04	53.82	27.62	28.39	31.14	16.2	26.57	24.31	33.7	30.31	42.97	41.08
	CYFIP1	-0.0323021	0.473255					14	547.82	328.85	522.24	851.92	649.77	1060.16	927.81	872.13	69.05	38.87	53.43	22.92	77.96	69	78.8	67.32	26.73	37.85	103.28	51.24	123.85	44.73	45.18	37.75	51.4	33.41	60.27	47.06	35.13	37.06	39.61	26.56	29.58	31.84	16.81	29.19	27.12	22.39	28.61	48.85	39.3
	PKD1	0.0244431	0.640359					18	793.3	587.73	788.39	1123.03	1013.04	1431.64	1269.16	1175.89	56.92	40.36	54.06	15.92	83.04	62.61	46.82	73.29	11.36	35.58	76.06	34.19	107.5	19.11	42.68	31.41	34.93	29.87	44.8	26.14	37.02	27.95	32.76	26.3	33.05	26.9	7.96	29.1	16.35	17.82	25.18	29.06	39.29
	ZC3H7A	-0.002572	0.0255673					21	1117.07	818.43	1043.69	1622.68	1395.4	2068.71	1658.01	1736.98	59.83	31.32	54.29	18.24	84.32	56.55	43.24	73.04	13.63	25.81	54.24	25.19	86.33	20.53	39.76	31.42	29.31	27.89	33.26	23.28	24.06	23.61	32.52	19.42	13.35	21.68	7.19	15.13	13.61	7.59	20.11	26.54	27.18
	MVP	0.0534395	0.892175					25	1367.59	1398.36	1216.48	2231.97	1701.12	2795.73	1944.69	2012.18	56.58	25.16	54.88	12.21	78.45	60.35	49.42	70.39	10.74	21.47	35.65	17.71	78.17	19.68	33.75	29.36	22.32	14.59	20.57	22.53	17.34	12.71	16.21	13.01	12.97	10.84	4.99	16.76	12.15	8.16	13.6	22.38	21.18
	GID4	-0.0125469	0.048463					28	1511.23	1668.47	1459.18	2924.49	2182.76	2993.39	2522.45	2436.33	63.03	29.36	52.87	12.42	61.04	52.45	37.75	54.56	6.96	14.09	35.43	17.76	44.51	18.64	25.74	17.53	12.98	12.3	21.05	13.58	17.4	13.08	15.8	10.06	10.52	9.56	3.77	13.86	7.97	5.23	10.21	10.41	21.23
	NUFIP2	0.080025	1.30374
	GAS2L2	0.00083048	0.00866791				Figure 3e	% change in mean tumor volume in KRAS mutant xenograft tumor models following 4-6 weeks of treatment with RMC-7977 10 mg/kg qd po (each value represents one tumor)
	TBC1D3B	-0.0035987	0.0524284
	SMG8	0.0410377	0.688937					CRC G12V	LUAD G12C	Hup-T3	LUAD G12D	PDAC G12D	CRC G12D	LUN352	SW620	NCI-H2009	CRC G12S	HPAC	CRC039	PSN-1	NCI-H441	Mia Paca-2
	RNF213	-0.0048484	0.0890476					75.0145	124.016	43.9306	41.5488	29.0292	-40.6204	-46.6721	-42.1875	-46.1078	-56.6633	-33.878	-72.592	-58.3784	-93.923	-99.1838
	LAMA1	-0.0027864	0.0488202					75.1035	6.45013	74.4565	28.9528	64.1312	45.1892	-32.2417	-39.267	-59.7222	-21.4569	16.5075	-64.6603	-86.8571	-88.638	-94.9513
	CAMSAP3	0.021007	0.345477					156.84	-50.9624	46.2687	-10.3768	6.96238	24.494	-30.0989	-20.9184	-14.1026	-68.8709	-35.1098	-18.3187	-69.5652	-77.1773	-100
	TSSK6	-0.0097441	0.0822051					127.443	-0.99367	67.9144	88.0927	5.78831	-0.729426		-41.2429	-28.8889	-21.4528	-56.2937		-26.257	-85.1517	-94.6703
	KLK2	0.127717	1.50642					95.2912	272.813	85.8639	8.56646	-26.7041	-13.2237		-48.4277	-37.3626	-47.2907	-48.206		-66.8675	-66.5263	-97.1932
	PABPC1L	0.0904979	0.916919												-33.6735	-46.2585		-40.227			-85.5728	-96.4099
	COL20A1	0.067665	2.21684												-49.2063	-40.1099		-50.7019			-82.5076	-96.1904
	CLDN17	-0.020626	0.138652												-24.4444	-39.8693		-49.1914			-87.8803	-96.623
	DSCAM	0.0158719	0.285826													-61.7647		-31.1456			-82.8394	-96.4612
	CYP2D6	-0.005434	0.116192													-54.2857		-7.84601			-81.5319	-96.6766
	EFHC2	0.025199	0.300028															-31.393			-20.4758
	SATL1	0.0458283	0.715965															-72.6981			-52.7326
	KIAA1210	0.0288423	0.521381															-73.2998			-70.0894
	SPEN	-0.0170014	0.380033															-63.0285			-73.0214
	HSPG2	-0.0043117	0.0809973															-67.0665			-81.3988
	WDTC1	0.0706474	1.17904															-77.8531			-75.641
	SPTA1	0.0200651	0.476778															-69.0765
	LAMC1	-0.0053121	0.065512															-73.1689
	OBSCN	-0.0040254	0.0912798
	OR2T4	-0.0181984	0.475273				Figure 3f	Kaplan-Meier analysis of KRAS G12X mutant CDX and PDX models treated with RMC-7977 10 mg/kg qd po
	SLC5A6	-0.0364638	0.363487
	PCARE	0.0497671	1.70676						Time to event (days on treatment to tumor size doubling)	control (# of mice)	RMC-7977 10mpk qd (# of mice)
	EMX1	0.0108648	0.0868656					NCI-H2009	7	1
	PPP1R7	0.0164937	0.0816902						7	1
	CLASP2	0.0238189	0.333091						10	1
	PLXNA1	0.0212721	0.369259						10	1
	SENP5	-0.040539	0.572755						7	1
	SHROOM3	0.00245026	0.0301984						7	1
	MCTP1	0.0154831	0.164014						10	1
	FNIP1	-0.0488483	0.747043						10	1
	GALNT10	0.0594785	0.539972						7	1
	PKHD1	-0.0155084	0.363827						10	1
	MAP3K4	-0.0233253	0.367945						49		1
	CSMD1	0.032963	1.10274						76		1
	VIRMA	0.00080784	0.00893065						45		1
	CSMD3	0.024227	0.707528						49		1
	CDKN2A	-0.0757492	2.8751						52		1
	PRSS3	0.0111469	0.199994						59		1
	AL163540.2	-0.0131385	0.146943						56		1
	CAMSAP1	0.0204545	0.383298						56		1
	NUDT13	-0.0042283	0.0199518						52		1
	BRSK2	0.0567336	0.710687						62		1
	TSPAN32	0.0197038	0.128302					CRC039	18	1
	PRPF19	-0.0589573	0.537097						21	1
	SCYL1	0.0825627	1.4717						11	1
	TRIM77	0.0411548	0.413371						90		0
	ATN1	0.0208961	0.328186						90		0
	GXYLT1	-0.0172355	0.479006						90		1
	TNS2	-0.0035342	0.0465229					LUN352 (G12V)	32	1
	OR6C1	-0.0263143	0.196851						29	1
	OS9	0.00101917	0.00615448						15	1
	TPTE2	0.0119209	0.0823481						75		0
	ZFHX2	0.0520564	1.4324						88		0
	JPH4	0.0363045	0.443747						88		0
	CPNE6	0.0826543	0.890095					Mia Paca-2	10	1
	PLEKHH1	0.0593006	0.98174						14	1
	EXOC3L4	0.0949763	1.72942						10	1
	CGNL1	0.0407809	0.727211						10	1
	NUPR1	0.0835446	0.486779						10	1
	ATP2A3	0.0161609	0.183754						14	1
	TMEM95	-0.0707294	0.38942						14	1
	MYO18A	0.0131313	0.250146						10	1
	PSMC3IP	-0.035691	0.190493						14	1
	EZH1	0.0644971	0.710066						14	1
	PGS1	-0.0396923	0.342624						87		0
	CTAGE1	-0.0055622	0.0562098						87		0
	MYO1F	0.0630445	1.10502						87		0
	LILRA2	-0.0141613	0.314729						87		0
	C19orf85	-0.0586017	0.355022						87		0
	NHSL2	-0.0619854	0.948613						87		0
	NBPF20	-0.0155084	0.227041						87		0
	NBPF10	-0.0156037	0.324696						87		0
	IVL	-0.0338139	0.465158						87		0
	USH2A	0.0125797	0.320527						87		0
	CHRM3	0.0761177	1.56132					CRC G12V	11	1
	NDUFAF7	-0.0261009	0.276041						7	1
	PKDCC	0.0694593	1.08111						11	1
	SEMA4F	0.0215142	0.249276						11	1
	NCAPH	-0.0441188	0.49823						7	1
	IL36G	-0.0161701	0.0997855						40		1
	NDUFA10	-0.0480206	0.329974						40		1
	ANKMY1	0.0261034	0.411425						25		1
	AGXT	0.0136759	0.145526						21		1
	TAMM41	0.0505468	0.66603						40		1
	RFTN1	0.0250277	0.364221					LUAD G12C	4	1
	SNRK	0.0305142	0.269465						7	1
	LIN54	0.0111961	0.0916224						7	1
	GRID2	0.00138721	0.0154078						7	1
	ZNF131	-0.0256566	0.266469						7	1
	TRIM39	-0.0642975	0.529906						75		0
	CD36	0.00220131	0.0187033						75		0
	ZHX2	0.0035784	0.0348838						75		0
	SPATA31D1	-0.0094496	0.154081						75		0
	HMCN2	-0.0157597	0.43357						75		0
	ENTPD8	-0.0119664	0.122751					LUAD G12D	7	1
	CACNB2	-0.0546973	0.937308						11	1
	PLEKHA1	-0.0034931	0.0194669						7	1
	LRRC4C	0.00292896	0.0284018						11	1
	ACCSL	-0.008379	0.0571799						11	1
	THRSP	-0.0331177	0.121133						47		0
	CASP5	-0.0030225	0.0230509						47		0
	CCDC153	0.0613858	0.661176						47		0
	CDON	0.035681	0.53198						47		1
	KBTBD6	-0.0061773	0.051953						47		0
	PCNX1	-0.0113996	0.163058					CRC G12D	3	1
	SPTBN5	-0.0146263	0.32627						3	1
	DIS3L	-0.0514341	0.766154						7	1
	LYSMD4	-0.0406035	0.351323						3	1
	HSD3B7	0.00648071	0.0723517						3	1
	CHRNE	0.0827727	1.23593						30		0
	RELT	0.0725475	1.01021						30		0
	OR5AU1	0.0308519	0.200446						30		0
	ZNF382	-0.013269	0.119666						30		0
	ATP2B4	0.0754291	1.40509						30		0
	CTSL	0.0488673	0.531899					HuP-T3	7	1
	CDH23	0.0236558	0.634048						7	1
	TUBB1	0.0476832	0.420731						7	1
	SYCP2	-0.0179006	0.261132						7	1
	ARMCX1	-0.0110976	0.0728376						10	1
	OR2AG1	-0.0063435	0.0368253						28		0
	DOCK2	-0.0258148	0.514844						28		0
	TCF12	0.0327971	0.515613						28		0
	PLIN4	-0.0150821	0.21073						28		0
	ZNF169	0.129494	2.59548						28		0
	NALCN	0.0179022	0.342709					SW620	6	1
	AC013489.1	0.046164	0.486848						6	1
	TMEM150B	-0.0439615	0.43756						6	1
	TCF4	0.0835538	1.50193						6	1
	SBSN	0.0969868	0.918183						6	1
	VPREB1	0.0267705	0.119265						6	1
	DOCK11	0.0167568	0.236902						6	1
	CNGA2	-0.0280786	0.395444						6	1
	LAGE3	0.00743671	0.0844418						27		0
	SLC27A3	-0.0169009	0.202152						27		0
	LYPD8	-0.0334258	0.332689						27		0
	IL17B	0.061486	0.36671						27		0
	ZNF354A	0.0231529	0.226568						27		0
	UTRN	-0.0115267	0.195619						27		0
	HABP4	0.0208665	0.260047						27		0
	PTF1A	0.109004	1.21703						27		0
	CYP26A1	0.0680055	0.61653					CRC G12S	3	1
	ELFN2	-0.00015	0.00144838						10	1
	TEX13D	-0.0861772	0.808812						7	1
	PRAMEF19	0.036817	0.377264						7	1
	ARID1A	0.00864809	0.148216						7	1
	TTC22	-0.0248349	0.335864						42		0
	ARHGEF2	-0.0031876	0.0383616						42		0
	ATP1A4	-0.0130362	0.159287						42		0
	NCSTN	0.0235868	0.283605						42		0
	OR2L13	-0.0659402	1.29825						42		0
	OR2M7	-0.0574074	0.588391					PSN-1	7	1
	SRBD1	0.00703357	0.063116						10	1
	VPS54	0.0318284	0.204174						10	1
	C2CD6	0.0462034	0.884364						14	1
	SEPTIN2	0.108373	0.586436						10	1
	ZNF385D	0.0416214	0.421319						28		0
	IMPG2	0.0404292	0.770985						28		0
	CCDC191	0.0730441	1.63935						28		0
	SLC15A2	0.0289633	0.279585						28		0
	ERVMER34-1	0.0454563	0.342273						24		0
	MTRR	-0.0215509	0.168694					HPAC	7	1
	H2AC16	-0.0778841	0.414165						7	1
	PEX6	-0.0329698	0.457698						10	1
	ZNF722P	0.0519879	0.800422						10	1
	CACNA2D1	-0.0043506	0.0453442						7	1
	ZC3HAV1	0.0909476	1.17612						7	1
	PRSS37	-0.0389552	0.259053						10	1
	MGAM	-0.0113215	0.196802						10	1
	XPO7	0.00284019	0.026963						28		0
	PTGES2	0.0293951	0.328481						28		0
	CFAP77	0.00625915	0.0548206						28		0
	LRMDA	-0.0839207	0.913734						28		0
	VENTX	-0.0095559	0.0912245						28		0
	EML3	-0.0063183	0.049986						28		0
	HNRNPUL2	-0.0088563	0.0498254						28		0
	PDE3A	-0.0282208	0.502027						28		0
	KRT82	0.0784137	0.720461					NCI-H441	11	1
	KTN1	-0.0228347	0.36126						11	1
	NTRK3	0.0309433	0.483877						11	1
	TBX6	0.0278824	0.265222						7	1
	MRPS7	0.075858	0.289134						7	1
	SYT4	-0.0029603	0.0266892						7	1
	PLK5	0.0148077	0.107111						7	1
	DUS3L	0.0805497	1.42694						7	1
	IGFLR1	0.00537051	0.0362986						28		0
	ZSCAN18	-0.0227045	0.283834						28		0
	CABIN1	0.0141952	0.192397						28		0
	SHISAL1	0.00910035	0.0492781						28		0
	GTSE1	0.0241476	0.252371						28		0
	ZMYM3	0.0372383	0.625855						28		0
	OR6Y1	-0.0093648	0.0742943						28		0
	FAM71A	-0.0347866	0.396209						28		0
	TMEM87B	0.050879	0.500196					PAAD G12D	7	1
	PPM1M	0.0257472	0.197721						3	1
	HELT	0.0826297	0.70989						14	1
	ELAVL2	-0.0160733	0.13437						14	1
	OR4A16	-0.0076583	0.0780616						7	1
	RTBDN	0.0558929	0.322931						70		0
	PDZK1	-0.0285161	0.149697						52		1
	VPS45	0.0508758	0.510772						70		0
	LHCGR	0.00458627	0.0468464						70		0
	SESTD1	-0.0236247	0.215381						70		0
	SLC10A4	0.0364479	0.244091
	OXCT1	-0.0060821	0.039754
	COL10A1	0.0434805	0.529719				Figure 3g	% change in mean tumor volume of CDX models treated with vehicle control, RMC-4550, cobimetinib, combination of RMC-4550 + cobimetinib, or RMC-7977
	PRDM14	0.0455269	0.525429
	NFATC1	0.0651463	1.0797						SW620					HPAC					NCI-H441
	ARVCF	0.0171575	0.283639					Mouse #	Vehicle	RMC-4550 20 mg/kg q2d	Cobimetinib 2.5 mg/kg qd	RMC-4550 + Cobimetinib	RMC-7977 10 mg/kg qd	Vehicle	RMC-4550 20 mg/kg q2d	Cobimetinib 2.5 mg/kg qd	RMC-4550 + Cobimetinib	RMC-7977 10 mg/kg qd	Vehicle	RMC-4550 20 mg/kg q2d	Cobimetinib 2.5 mg/kg qd	RMC-4550 + Cobimetinib	RMC-7977 10 mg/kg qd
	TAFA5	-0.0388011	0.203068					1	1462.57	646.718	119.01	86.9478	-42.1875	888.918	427.259	207.624	240.7	-20.8356	1358.74	602.837	289.896	61.5702	-88.0992
	AL133372.3	-0.0396379	0.701346					2	1515.24	185.478	135.076	118.634	-39.267	1318.1	1201.71	211.954	258.913	-63.5514	1070.54	318.371	58.2409	-2.70416	-79.1872
	TAS1R1	0.060335	1.08473					3	1361.46	247.665	97.5139	70.7921	-20.9184	1072.34	684.638	359.552	40.4206	-67.6434	1583.66	777.771	304.015	187.87	-65.0606
	UGT2B15	0.0424423	0.482696					4	1233.67	583.047	320.302	108.708	-41.2429	1343.75	955.396	55.558	149.505	-55.4391	1510.09	362.436	128.284	118.301	-78.9399
	TAF11L14	0.0655527	0.466182					5	1265.48	422.689	207.367	113.577	-48.4277	1010.08	975.71	390.155	52.545	-56.8815	1681.84	760.054	271.909	89.2189	-35.0756
	HLA-DRB1	-0.011309	0.27211					6	1169.63	309.598	422.038	218.548	-33.6735	1620.67	520.175	302.227	87.9107	-82.4889	1570.06	594.146	475.7	23.5077	-84.1099
	RNF217	0.00154045	0.0109809					7	1332.94	397.373	281.669	163.835	-49.2064	1123.72	578.898	247.63	87.0498	-64.7181	1572.92	452.102	206.719	13.9166	-72.98
	MGAM2	0.0228208	0.508885					8	1649.72	541.18	239.039	-6.4997	-24.4444	1438.36	538.403	173.458	67.9384	-77.2053	1971.7	500.191	194.589	35.4979	-78.2771
	NFX1	0.00267269	0.0248057					9		123.971	334.775	124.58		1325.26	933.23	242.798	137.768		944.652	196.95	312.845	147.144
	SPATA31A1	-0.0594244	0.721781					10		252.159	41.7539	51.2117		1811.66	612.226	156.711	238.3		1416.36	329.301	369.05	52.2628
	GTF3C4	0.0157668	0.15637
	INSC	0.0213616	0.269468
	CLBA1	0.0396158	0.251537
	GLG1	-0.0432524	0.882138
	EMILIN2	0.0585072	0.948091
	ESF1	0.0647971	1.0473
	IL1RAPL2	-0.0104177	0.0709148
	ITIH1	-0.0235669	0.276443
	WASHC4	0.00782715	0.0904617
	AK5	0.0495417	0.51732
	ZNF800	0.0134494	0.111921
	NLRP14	-0.006164	0.0863312
	TRAM1	-0.050652	0.321896
	FAM13C	-0.0259145	0.242351
	SLCO1B3	0.0949715	2.54512
	LIG3	0.0106487	0.0935259
	TDRD9	0.0341755	0.487964
	ANKRD23	-0.0078961	0.0593909
	FSCN3	0.0284517	0.327013
	ALAD	0.0084027	0.0496944
	ZKSCAN1	0.0242135	0.221737
	FANCM	0.0562209	1.36917
	PRAMEF13	-0.0153837	0.3044
	GIMAP4	-0.0871526	1.02465
	COL24A1	-0.0310736	0.616486
	SLC25A42	-0.0533694	0.357821
	CXorf66	0.0137615	0.0987353
	C1orf116	0.0624102	0.514596
	DUX4	-0.0510563	0.553724
	AGAP9	-0.0370417	0.333532
	EXOC2	-0.0286761	0.293249
	KIAA0556	-0.0247665	0.380105
	ZNF217	0.0495284	0.843519
	ITIH6	0.0215702	0.345679
	KCNK18	-0.0386579	0.277417
	ZNF605	0.0544202	0.628648
	ZSCAN5B	-0.0017806	0.019114
	ERN1	-0.0209471	0.236285
	ERICH6B	-0.0662657	0.515189
	ANLN	-0.0067888	0.0853697
	MTOR	0.0173603	0.280392
	DPH1	0.101362	1.3824
	RAB3IL1	0.07167	1.09402
	CELA3B	-0.0037911	0.0250999
	SMC2	-0.0022643	0.0233442
	HSF5	0.0436024	0.756847
	JSRP1	-0.0181687	0.154545
	C19orf84	-0.15014	0.920288
	PEX5L	-0.0085889	0.0956947
	DEPDC1B	0.0130233	0.0808079
	BEND6	0.00840515	0.0790013
	TTI2	0.00815618	0.0566632
	NR4A1	-0.0160528	0.209672
	TRIM13	0.014832	0.102465
	ZC3H18	0.00157561	0.0169684
	TAOK1	0.0413062	0.36505
	PER3	0.0144939	0.178977
	F5	-0.0141213	0.233608
	IRF6	0.0717884	0.926567
	SUSD5	0.0064646	0.025879
	ZNF717	0.00238693	0.0306305
	NMNAT3	-0.0043973	0.028409
	RASA2	0.0232081	0.248281
	ADRA2C	-0.0353704	0.350511
	ENPEP	0.0347687	0.515983
	CWC27	0.0318643	0.349486
	ADGRV1	-0.012106	0.281314
	HECW1	0.0235142	0.373583
	SPDYE1	0.0212077	0.0889785
	MET	0.019533	0.260253
	TGFBR1	-0.122241	2.38659
	PTPMT1	-0.0060774	0.0339264
	PRSS57	-0.0524384	0.304249
	CASP14	0.0433827	0.479208
	SLC45A1	-0.006921	0.0684869
	USP24	-9.299e-05	0.0010011
	PYHIN1	0.0765517	0.999561
	SPOPL	0.0470528	0.378992
	VPS8	0.0269195	0.287519
	BRPF3	-0.0170322	0.180677
	PACS1	0.0048281	0.0468588
	KHNYN	0.0280266	0.220499
	NIN	-0.0350227	0.82413
	ZNF668	0.0128386	0.133583
	MYO15B	-0.0193123	0.486945
	SRRM1	0.0113353	0.0872042
	CRYBG2	0.0532323	1.07595
	ARHGAP15	0.0195834	0.242055
	KLHL41	-0.0197189	0.21749
	CHD2	0.0343422	0.515345
	CCL1	0.0006137	0.00245316
	STK31	-0.0024516	0.0292254
	KIAA0100	0.0155804	0.190152
	MRAP	-0.0948922	0.608226
	DNAJB4	0.14573	0.982083
	NCKAP1	0.0398072	0.578083
	GPR141	0.0250441	0.240116
	SMAD4	-0.130742	3.85233
	MAGEB6	0.0501702	0.550843
	PRRC2C	-0.0053332	0.0809892
	SPATA3	-0.0525837	0.229312
	SOWAHB	0.00963474	0.0615507
	OTUD7A	0.00875268	0.0961949
	PIK3CA	0.0157341	0.324001
	OR2Z1	-0.0513852	0.442007
	HSPB7	0.0586432	0.577972
	SNW1	0.0746549	0.961655
	PIEZO1	0.0525491	1.21812
	SPEG	0.00780237	0.144739
	WFS1	0.0258376	0.366245
	C1orf56	0.0971282	0.939791
	PRPF8	0.0384552	0.575965
	KCNA7	-0.0386736	0.325304
	KRT73	-0.0105343	0.0999232
	PAK6	0.085538	1.61701
	GHDC	0.0302871	0.232896
	AC058822.1	-0.072869	0.937652
	PCMT1	0.0711293	0.607133
	FGL1	-0.0400998	0.364034
	FBXO33	0.0295119	0.24025
	KRT78	0.0218952	0.265404
	NHEJ1	-0.117835	0.893644
	GAP43	0.00210613	0.0200488
	BPTF	0.00270027	0.0378186
	PCNA	-0.0284954	0.097932
	CDK13	-0.0064567	0.0879526
	TAFA2	0.0288035	0.244771
	NFS1	0.0460576	0.460511
	HOXD9	-0.0217386	0.177019
	TLNRD1	-0.0548555	0.493264
	CPA5	0.0576559	0.691033
	ZKSCAN4	-0.0306367	0.215122
	GJA1	0.0726998	0.885106
	KCNH1	0.0331458	0.466811
	ZNF224	0.0146043	0.132039
	LMNA	-0.020656	0.173997
	ECH1	0.00903933	0.0480488
	CADPS	0.00486635	0.0595747
	MAP4K2	0.0222496	0.255457
	INAVA	-0.0076676	0.0612165
	PLXNA4	0.0124399	0.23843
	BCAT1	-0.0014567	0.0123518
	MAP3K19	-0.045145	0.884418
	SMARCAD1	0.0535485	0.845338
	PHLPP2	0.0422604	0.574962
	RPL11	-0.0863682	0.373942
	DAAM2	0.0370323	0.639667
	AKAP7	-0.0191119	0.166865
	PPIL4	-0.0107392	0.0688917
	GNA12	0.0236262	0.247312
	TRIP6	-0.0323242	0.309058
	RBM12B	0.0770363	1.15409
	CAMK1D	0.111784	1.09131
	TMEM109	0.00857768	0.0357548
	TESMIN	0.00167661	0.0133943
	SCN8A	0.0342095	0.550113
	GLIPR1L2	0.0352935	0.363708
	SERPINA6	-0.0105141	0.0866066
	FANCI	-0.0715797	1.38846
	LONP2	0.0451383	0.545566
	HROB	0.00525296	0.0434286
	SOCS3	0.0799852	0.541268
	MATK	0.00785599	0.0638188
	SIPA1L3	0.0452328	1.10684
	ZNF234	-0.0288033	0.296339
	ZNF329	-0.0288431	0.298489
	PAK5	0.0677562	1.23144
	SEL1L2	-0.0373306	0.498695
	MAGEB1	-0.120215	1.26455
	SLC7A3	0.0477603	0.542039
	CYLC1	0.040754	0.778564
	ALG13	-0.0036905	0.0369991
	MXRA8	-0.0076194	0.0762665
	KIRREL1	0.0595459	0.896053
	NIBAN1	-0.0017732	0.0163959
	H2AW	-0.0380855	0.219927
	GREM2	0.0587785	0.505465
	ITGAV	-0.0308187	0.430842
	HES6	-0.0072909	0.0290056
	ZNF619	0.130439	2.8243
	TOPAZ1	0.0477908	1.06966
	XRN1	0.0356415	0.565587
	AADACL2	0.0848631	1.34612
	SLC2A2	-0.0965233	1.32523
	ATP13A3	0.02695	0.291324
	TBC1D1	0.0381923	0.530464
	PTPN13	0.0112397	0.18857
	GATB	0.0267054	0.149297
	TIGD6	0.0452762	0.48912
	GPSM3	-0.0017733	0.00679762
	ZBTB22	-0.0117624	0.0729412
	PRDM1	0.00665796	0.0682958
	MYC	0.00940825	0.0885111
	LGSN	0.0199349	0.162832
	TNRC18	0.0218779	0.504284
	TRAPPC9	0.0442318	0.72683
	FBP2	0.0225381	0.167429
	TRIM64C	-0.0767573	0.934799
	OR6C74	0.0183838	0.0950507
	DGKK	0.0323623	0.523579
	NGLY1	0.0582003	0.638786
	BFSP2	0.0455804	0.564446
	BCHE	-0.045552	0.814467
	KCNK17	0.0451095	0.41111
	GALNT17	-0.0580379	0.969582
	SLC26A3	-0.0143408	0.115924
	CFTR	0.0199429	0.379762
	STAU2	0.00906687	0.044206
	APAF1	0.00052454	0.00466385
	FBXO21	0.0480903	0.368247
	LMO7	0.0602703	1.22327
	BMP4	-0.0406016	0.484106
	CLN6	0.0695739	0.799057
	OR4D2	0.0425846	0.443243
	SPOCD1	0.0179212	0.183969
	PREB	0.0578811	0.52174
	ZIC1	-0.023704	0.315246
	TXK	-0.011908	0.097596
	OSBPL7	-0.0001317	0.00122264
	ZNF362	0.0476843	0.42314
	EHHADH	-0.0724906	0.810097
	LETM1	0.0389071	0.463254
	NEIL2	-0.0449827	0.486889
	MMP17	0.0671821	0.942249
	SPAG1	0.0260179	0.357298
	RBM6	0.0275683	0.309628
	NT5DC1	0.0923261	1.60191
	SLC6A17	0.035493	0.491587
	FBXO32	0.0683549	0.488161
	H1-10	0.176327	1.27947
	TENM3	-0.0085393	0.154445
	MTMR4	0.0275765	0.419667
	FPGT-TNNI3K	-0.0294929	0.466426
	SOX13	-0.0134926	0.105102
	AGO2	0.0336011	0.321919
	OPLAH	0.00323019	0.0384844
	CPSF1	0.0537961	1.42868
	CNTLN	0.0657323	1.12224
	FAM122A	0.0874405	0.680536
	BICD2	0.0497567	0.695883
	AGPAT2	-0.0308151	0.168289
	AJM1	0.00812387	0.102831
	ZEB1	0.13228	3.5136
	ENTPD1	0.0403368	0.36748
	MFSD13A	0.0942637	0.846612
	INSYN2A	-0.0232307	0.182158
	OR51B6	0.0488228	0.494323
	OLFML1	-0.0270338	0.206164
	OR5L2	-0.0131797	0.129249
	OR5B17	0.0077019	0.0733275
	MPEG1	0.0359486	0.4328
	UVRAG	0.0305983	0.246841
	AAMDC	0.02167	0.124799
	HINFP	0.0907537	1.30671
	MFRP	0.0966981	1.16799
	SPA17	-0.0936166	0.563335
	CCDC15	0.0201617	0.211129
	IFFO1	0.00322081	0.0342151
	TM7SF3	0.0292256	0.203909
	DDN	0.0673908	1.02736
	FAM186B	0.0114779	0.121781
	SHMT2	0.0132483	0.134589
	GLI1	0.0671389	1.25512
	RIC8B	-0.0271176	0.19044
	FOXN4	-0.0473259	0.416708
	TRPV4	0.0349989	0.578439
	HECTD4	-0.0070775	0.123155
	PRKAB1	0.0093154	0.040264
	COL4A1	0.00091015	0.0112493
	HECTD1	-0.0137958	0.209376
	ERO1A	-0.003209	0.0238859
	RDH11	0.027865	0.195751
	POMT2	0.0378637	0.382847
	FLRT2	-0.0435363	0.600502
	MYO9A	0.0300408	0.528704
	MSLNL	0.0170614	0.19063
	TVP23A	0.010439	0.0739742
	CLEC16A	0.0506901	0.920105
	SOCS1	0.181231	1.68195
	SGF29	0.0595282	0.315741
	RIPOR1	-0.0534814	0.97009
	FOXL1	0.0137595	0.123806
	ZFPM1	0.0290934	0.413445
	ALOX12	0.0194182	0.182631
	CNTROB	0.0238705	0.237965
	ARHGAP44	-0.008659	0.0918976
	TTC25	0.00375226	0.0313829
	PSMG2	-0.0027279	0.0122786
	NEDD4L	-0.0326228	0.257322
	SBNO2	0.0139253	0.151677
	ILVBL	0.0154856	0.140186
	HAPLN4	0.0644288	0.934026
	TM6SF2	-0.005425	0.0406041
	WDR87	-0.0207745	0.452823
	LTBP4	0.0308455	0.55604
	NOVA2	0.0221255	0.270108
	SLC8A2	0.0138346	0.110905
	ZNF541	0.0573321	0.979435
	ZSWIM9	-0.0051228	0.0403619
	CD37	0.00365528	0.0136919
	TMEM190	0.0167079	0.0711311
	NLRP9	0.0612517	1.0847
	DDRGK1	-0.0144549	0.112653
	ADRA1D	0.0424663	0.797996
	THBD	0.0590122	1.15459
	PROCR	0.0371335	0.254571
	ARFGEF2	0.0119525	0.169823
	IFNGR2	-0.0066987	0.0505825
	C22orf23	-0.135021	0.463758
	XRCC6	0.0701425	0.542689
	SEPTIN3	0.0023641	0.0199111
	SYAP1	0.0239	0.160696
	PORCN	0.0689917	0.453636
	TIMM17B	-0.027439	0.232862
	PQBP1	0.113823	0.786974
	TSPYL2	0.0411022	0.474271
	WNK3	0.0113106	0.151016
	MED12	0.0676095	1.93775
	NEXMIF	0.00692208	0.0912265
	ZNF711	0.026285	0.319128
	LONRF3	0.0548449	0.741854
	DCAF12L1	0.0710109	1.31941
	PNMA6E	0.0926112	1.12681
	NAA10	-0.0786893	0.231625
	VANGL2	0.0488197	0.67342
	CENPL	-0.0516753	0.570043
	NFE2L2	-0.0181922	0.237385
	SLCO4C1	-0.0496129	0.622182
	MTMR9	0.0602649	0.563533
	FRG2B	-0.10908	0.769877
	OR52R1	-0.0167119	0.151364
	ACCS	0.0600894	0.865968
	ST8SIA1	0.00350613	0.026094
	RNF6	0.028467	0.353433
	ELMO2P1	-0.101165	0.509493
	AC004706.3	0.0236555	0.182059
	IL1RAPL1	0.0688653	0.848779
	A4GALT	0.0594987	0.337404
	ZNF81	-0.0292828	0.286999
	LACTBL1	0.00954227	0.0874846
	KIAA1614	0.0349488	0.60514
	EDEM3	-0.0004523	0.00456384
	KCNH7	-0.012791	0.184447
	UGT1A1	-0.0052111	0.0164135
	HTR3C	-0.0248832	0.135113
	OR12D2	0.0509349	0.432838
	MDGA1	0.012924	0.144195
	AGMO	0.036361	0.447696
	NOM1	0.0795966	1.13143
	ESCO2	-0.0010734	0.00587931
	SLC20A2	0.0161386	0.159523
	CEL	0.0108501	0.124198
	PARD3	0.044257	0.743178
	KRTAP5-3	0.0196629	0.123088
	PAK1	-0.0210288	0.121366
	AC026786.1	-0.0752746	0.546284
	MSLN	-0.0195963	0.209572
	TK2	0.011222	0.0585832
	SREBF1	0.0316133	0.643922
	LINC02693	-0.0042907	0.0600219
	KRTAP10-3	-0.0040874	0.0233809
	USP26	0.0618463	1.20588
	ST6GALNAC5	0.0820591	0.863711
	PFKFB2	0.0333216	0.274221
	OSGEPL1	-0.0154116	0.107726
	NABP1	0.0725164	0.474747
	STRADB	0.0185754	0.125809
	NEIL3	0.0587769	0.802755
	CDH10	0.0400981	0.914624
	CERT1	0.0508031	0.377072
	PCSK1	-0.0306111	0.400221
	SLC25A48	-0.0117572	0.0937903
	WWC1	0.108674	3.4238
	HCRTR2	0.0115457	0.0985949
	SYNE1	0.00837114	0.199156
	OGDH	0.0878785	1.54795
	TAF1L	0.00168164	0.0211963
	DIRAS2	0.0762196	0.467448
	PRRX2	0.00243297	0.0186356
	HPS6	0.0564701	0.771821
	FOLH1	0.0346954	0.637972
	OR4C15	0.00075087	0.00782002
	FAM111A	0.10972	1.66235
	TREH	0.0535387	0.762316
	DYRK4	0.0734598	0.954217
	SCAF11	0.0487468	1.07166
	SIX6	-0.0854346	1.15254
	KIF26A	0.019863	0.380729
	APC2	0.0101948	0.162169
	DHPS	0.0720554	0.573846
	RBM12	0.097288	2.01833
	PCBP3	0.0665281	0.440553
	KDM6A	0.00699515	0.0800264
	ZC3H12B	-0.0560264	0.722783
	RTL3	-0.0512701	0.668527
	NOX1	0.034452	0.303579
	NXF3	0.0754691	1.37519
	CASQ2	0.0219013	0.244518
	C4BPB	0.0566509	0.283675
	KCNK3	0.104684	2.2645
	NDUFB4	-0.272075	1.66636
	HEG1	0.00926958	0.0919932
	SGMS2	0.0377315	0.332767
	SPRY4	0.0386492	0.20417
	DGKB	-0.0141032	0.190119
	EIF3A	0.0603274	1.12717
	OR10G9	0.0690408	1.30833
	TRPM7	0.00480326	0.0511223
	THRA	-0.0016751	0.0112456
	TUBB8B	-0.0420917	0.533925
	SSTR3	0.0470999	0.624908
	ITM2C	0.0632574	0.549459
	MUC4	0.0050277	0.0662344
	DEFB110	0.030555	0.203943
	INTS1	0.00129514	0.0177537
	JAML	0.0604838	0.633649
	MOK	0.110622	1.61288
	AXL	0.0351101	0.517866
	CCDC9	0.0343445	0.366755
	DCAF8L2	0.0178455	0.20417
	CREB3L4	0.0340869	0.25011
	SH3RF3	0.0155585	0.176597
	CMYA5	-0.0062516	0.109395
	FILIP1	0.00803826	0.096697
	SNX31	-0.0380025	0.281456
	PTPRJ	-0.0311398	0.46055
	PLEKHB1	0.0400693	0.171177
	C12orf40	-0.0270729	0.307885
	GDPGP1	-0.0710177	0.494856
	ARHGAP23	-0.0104121	0.122087
	HAP1	-0.0328274	0.418961
	UTP18	-0.105603	1.16842
	KIF19	0.0183491	0.226135
	ADGRE2	0.0771183	1.16637
	KLK3	-0.0025866	0.0175466
	DPRX	-0.0519894	0.434816
	TP53INP2	-0.107386	0.755224
	FAM47A	0.015014	0.193011
	TTC24	0.0231206	0.263219
	OR10T2	0.0102088	0.080436
	SPAG11A	-0.0332386	0.104337
	CDHR1	0.0365938	0.73085
	CBLIF	-0.0119755	0.0649815
	ARHGEF17	0.021879	0.373776
	SIK3	0.0416169	0.590313
	NUBP2	0.0285317	0.1396
	RNF225	0.0381705	0.261142
	ZNF324B	-0.0434069	0.481895
	GJB4	0.0554161	0.425838
	PTCH2	0.0689003	1.18443
	EPS15	0.0200374	0.165766
	LCE2B	-0.0322675	0.286037
	REG1A	0.0351039	0.246548
	TMEM127	-0.0290796	0.137519
	TBC1D5	-0.0013982	0.011484
	EPHA6	-0.0637548	1.45598
	CNGA1	0.0470751	0.574854
	CRHBP	0.0140623	0.0829289
	CHD1	0.0311458	0.486499
	COL12A1	0.0102299	0.193827
	DOP1A	0.0550042	1.11311
	GRIK2	0.0792454	1.91519
	ELMO1	0.00326891	0.0353697
	DENND2A	0.0325085	0.503383
	EXTL3	0.0560585	0.842104
	LRRCC1	0.0176524	0.248639
	GRHL2	0.024885	0.176936
	SPATC1	0.0403855	0.487162
	POU6F1	-0.0474852	0.413712
	ESD	-0.047885	0.248851
	AL589743.1	-0.019059	0.0906488
	MGAT2	0.037044	0.237362
	COX8C	0.0145606	0.0910645
	KLC1	0.0346854	0.34318
	MPG	-0.0662427	0.327516
	RANBP10	-0.0211336	0.153503
	CCDC144A	0.0091514	0.0635271
	TMEM94	0.0480918	0.944738
	ZNF878	0.013928	0.111844
	NFATC2	0.0211357	0.309446
	CBLL2	0.0585541	0.384206
	PCDH11Y	-0.0192489	0.179979
	MT-ND1	-0.023521	0.545126
	ATAD3C	0.0272207	0.28778
	IPP	-0.0492633	0.251912
	EVA1A	0.0405082	0.248923
	CCDC148	0.0142936	0.120866
	FARP2	0.0442823	0.520943
	ADCY5	-0.0103152	0.135124
	CDH9	-0.0122259	0.166118
	G3BP1	0.0252067	0.180859
	DBN1	0.0661751	0.849401
	EPB41L2	-0.0138333	0.121591
	HIPK2	0.0822311	1.81156
	LHX3	-0.0191521	0.127883
	TMEM236	0.0318949	0.405449
	CNTN5	0.0120481	0.175519
	ANO8	-0.0037903	0.0437814
	VCX2	-0.0553146	0.272868
	SHROOM2	0.0247099	0.37311
	CHM	-0.0271001	0.231607
	PTP4A2	0.030288	0.12875
	NBPF12	0.0650729	1.48999
	MTHFD2	-0.0361381	0.334928
	RBM45	-0.0082395	0.0453037
	IL12B	0.0881908	0.548125
	ARFGEF3	-0.0025577	0.039625
	OR1L6	-0.0915978	0.938095
	OR51B2	0.101588	1.51821
	ATL1	0.00953155	0.0469006
	MARCHF6	0.134853	2.89905
	CCDC73	0.0944502	2.5767
	RIN1	0.052638	0.844014
	MYCBP2	0.0136075	0.224987
	ADCY4	0.00842214	0.0891116
	PIGB	-0.0893653	1.03163
	TGFB1I1	0.0849383	1.03051
	CDK10	0.109827	1.57639
	PLEKHM1	-0.0136953	0.13201
	CALR3	0.14165	1.89594
	MORC4	-0.0057107	0.0550199
	CLCN6	0.0377441	0.470995
	CFAP57	0.0385614	0.626147
	HS2ST1	0.00141101	0.005961
	FCER1A	0.0601817	0.408646
	MIA3	0.073313	1.95335
	DOK1	-0.0029239	0.0143737
	HACL1	-0.0941069	0.970101
	SIDT1	-0.0338183	0.448585
	CASR	0.0481576	0.94818
	COL6A5	-0.0308491	0.603784
	GRXCR1	-0.0166226	0.128297
	C2CD4B	0.0341701	0.232117
	CD8B2	0.0809122	0.468157
	NCR3	0.0133088	0.0734096
	LFNG	0.06126	0.616352
	HOXA6	0.130361	1.2768
	RGS20	0.129299	1.13605
	TSPYL5	0.130588	1.61088
	ANKRD18A	0.0110115	0.0989848
	EPB41L4B	0.0265504	0.246599
	SET	-0.0341367	0.192783
	ZFAND4	0.0915574	2.44122
	GHITM	0.0417171	0.279561
	OR5T2	0.00701757	0.0558973
	CAPN1	0.0765525	1.08324
	NEUROD4	0.0290848	0.319375
	RBM19	-0.0503935	1.0917
	SFSWAP	0.0261215	0.303292
	OR4E1	0.102336	0.43181
	SSTR1	0.0422944	0.507017
	PPP4R3A	0.0227628	0.165119
	DIO3	0.0511791	0.489742
	ACTC1	0.00069686	0.00538345
	ACSM1	-0.0096694	0.0745593
	PRSS36	0.00245538	0.0248747
	DNAH2	0.0451112	1.42004
	SCO1	-0.104197	0.404243
	TRIM25	0.0584539	0.920181
	CEP192	0.01419	0.210625
	SH3GL1	0.11537	1.81326
	ARHGEF1	0.0542353	0.836886
	PSG1	-0.0269271	0.328388
	ZNF814	0.0211432	0.145587
	MYLK2	0.0547335	0.728036
	SGSM1	0.0588754	1.07584
	FAM118A	0.0278936	0.16534
	RIBC1	0.00895244	0.0532628
	ESX1	-0.0002113	0.00161301
	TMEM164	-0.0073461	0.0293288
	VAMP7	-0.0005856	0.00312302
	EFCAB7	0.0204925	0.222876
	LRRC7	-0.0093566	0.134379
	SLC45A3	-0.0053575	0.0364818
	MERTK	0.0744517	1.2369
	FASTKD1	0.0221006	0.284889
	CPB1	-0.016226	0.101585
	SOD3	0.00565605	0.0269245
	OTUD4	0.0234136	0.323502
	PCDHA13	0.0271318	0.496176
	FAM135A	-0.0469282	0.774239
	PROSER2	-0.0296964	0.299565
	WBP1L	0.119703	1.91653
	ADAM8	-0.0006717	0.00577352
	ELF5	-0.0659932	0.624295
	RAG1	0.00499679	0.0552963
	OR4C6	-0.0532588	0.720894
	KRTAP5-7	0.139777	1.07805
	A2M	-0.0249074	0.360624
	ESYT1	0.0429613	0.610571
	CRADD	0.00066318	0.00174294
	ABCD4	0.0349179	0.336435
	ADAL	-0.0016046	0.00900497
	SLC12A1	-0.0702724	1.30028
	AP4E1	0.0425033	0.544137
	CA12	-0.0505573	0.502623
	TRARG1	-0.0208266	0.159132
	CARD14	0.00814745	0.0922897
	ALPK2	0.0160357	0.28287
	CELF5	-0.0136908	0.128875
	AC008397.1	-0.0120544	0.0976107
	PPP5D1	0.00939343	0.0552072
	SLCO4A1	0.0248105	0.272534
	EVA1C	0.103038	0.911135
	ZBTB21	0.0177187	0.178726
	ADGRL4	0.0112694	0.117616
	ASIC4	-0.0148387	0.143407
	HLTF	0.0328886	0.380744
	NDST2	0.0847472	1.87988
	FAM181B	0.0124925	0.13156
	ADGRD1	0.00419716	0.0410373
	KIF4A	0.0380033	0.464675
	TPRG1L	0.0161008	0.0992556
	PLOD1	0.0706068	0.932349
	SEC16B	0.015567	0.237671
	PRG4	0.0343997	0.560964
	GALNT2	0.0386219	0.559859
	NRXN1	0.0204963	0.431574
	VRK2	0.019165	0.158681
	TGFBR2	0.0593694	0.794361
	HTRA3	-0.0195258	0.127581
	F2R	0.016251	0.0857729
	GMNN	0.0386535	0.302087
	KLHL32	0.030418	0.364953
	AL159163.1	-0.0765454	0.649405
	SOX7	0.118177	2.18364
	TUSC1	0.0882984	0.72735
	ZSWIM8	0.0676857	1.56483
	ZNF705E	0.0631576	0.260604
	AP001781.2	0.0642712	0.466553
	LDHB	0.00406845	0.0341997
	PDZRN4	0.0334804	0.660892
	TMCO3	0.0508767	0.564396
	IGDCC3	0.00733113	0.0809882
	CIDEA	0.0327883	0.223194
	KIAA0355	0.0110681	0.105122
	LYPD4	0.105905	1.17273
	IGFL4	-0.0088152	0.0460331
	FAM83E	0.0259588	0.299508
	OIP5	-0.0076411	0.0307926
	ZNF521	0.014098	0.183823
	KCNH4	0.0851634	2.32797
	ATP2B3	0.035206	0.445382
	MANEAL	0.0288658	0.305897
	TOE1	-0.027585	0.246995
	KCNA10	0.0851328	1.42202
	TBCE	0.0509014	0.469648
	ABHD1	0.0402772	0.398253
	GAL3ST3	0.0177402	0.171205
	H1-7	0.0491783	0.58945
	MBD3L2B	-0.0179242	0.0933936
	CCDC114	0.0821955	1.77603
	SEPTIN5	-0.0532781	0.405908
	PDCL3	-0.0083879	0.059384
	RHBDD2	-0.0046413	0.0269802
	OPTC	0.0792636	0.849932
	STON1-GTF2A1L	-0.0242195	0.138178
	HRH1	0.0277941	0.241109
	TEX55	-0.0193749	0.192558
	ADPRH	0.0988958	1.25001
	PCDHGA2	0.0010942	0.0118633
	RSBN1L	0.0598589	0.714015
	LRIT1	0.0140147	0.185029
	AMPD3	-0.0214604	0.221274
	OR10S1	0.0812335	0.8661
	ZFYVE1	0.055775	0.542644
	PTBP1	0.0807406	1.16076
	TKTL1	0.0454394	0.386053
	DIO1	0.0939561	0.620968
	CARD9	0.0168971	0.210007
	RPE65	0.0631269	0.775193
	RYK	-0.0244259	0.14269
	FBXW7	-0.0351902	0.649552
	GLRA1	0.0107151	0.0978413
	MEP1A	0.00596	0.0519421
	AP5M1	0.10695	1.21348
	FTCD	0.0231306	0.249958
	TTLL5	0.0155502	0.194964
	MX1	-0.0265561	0.193591
	LRATD1	0.0445466	0.603767
	ZNF503	0.120297	2.14117
	RCAN1	0.0494199	0.40814
	ATG4C	0.0284847	0.256984
	PPP1R12B	0.0976241	1.84913
	B3GNT2	0.0134111	0.0715072
	RNF38	0.0116221	0.0701718
	OR51B4	0.0197565	0.197673
	RASSF10	0.0328335	0.377163
	ITGA5	0.022271	0.237572
	PLIN5	0.002662	0.0191617
	HSPB6	0.13297	1.18782
	AIFM1	0.0585073	0.585477
	DENND1B	-0.0314541	0.568782
	TXLNB	0.0195023	0.24259
	PRCP	0.0641087	0.951109
	ARHGAP42	0.00859816	0.0693787
	RERGL	0.0839674	0.895659
	CALCOCO1	-0.0152244	0.129912
	DGCR6L	-0.042741	0.253016
	SDHB	0.0167669	0.141354
	TIE1	0.00903167	0.111413
	SLC25A26	0.133994	1.36327
	NCEH1	0.110053	1.10662
	PREP	0.0516153	0.733325
	SHB	0.00803623	0.0878981
	SERPINH1	0.0458687	0.613045
	PPP1R12A	0.0802004	1.04798
	ITGAX	0.0490482	0.955958
	SHPK	0.148155	3.27351
	CNP	0.0163526	0.106602
	PM20D1	0.0716624	0.639068
	LRRIQ4	-0.0390571	0.417137
	C6orf132	0.123466	1.89669
	RSPH3	0.0407227	0.407513
	TUSC3	0.105648	2.12769
	SIRT1	-0.0412093	0.305079
	SERPINB12	0.0790428	0.65046
	FFAR3	0.0629752	0.328534
	CAPZB	-0.0113399	0.0532398
	FMO3	0.00830134	0.0834483
	TXLNG	0.109722	0.872605
	ANGPTL7	0.125604	0.89971
	USP21	-0.036847	0.283691
	PLEKHA2	0.0168066	0.172029
	ARCN1	-0.031584	0.277374
	METTL3	0.0950081	1.0123
	C14orf39	0.0542349	0.778483
	CTNS	-0.0104516	0.0756644
	NSFL1C	0.00398576	0.0253253
	SAMM50	0.0827192	1.13919
	BCAR3	0.0474232	0.493936
	VIL1	0.0590183	0.856281
	DYNC1LI1	0.0822182	0.507196
	PSKH1	0.1149	1.01941
	COLEC12	0.0372464	0.502956
	SERPINB13	0.13491	1.39395
	SERPINB3	0.0888739	2.13038
	RAVER1	0.0396959	0.565169
	DLL3	0.0102855	0.0791624
	SLC6A16	-0.0295915	0.357205
	KLK7	0.12624	2.25654
	BMX	0.146079	2.06873
	HSD3B2	0.0446128	0.391113
	TRMT1L	0.0185607	0.172969
	PSD4	0.0262246	0.432586
	TIPARP	0.0787475	0.778243
	GNAI1	0.0232367	0.191995
	PCDH9	-0.0245721	0.357121
	TPCN2	0.0342753	0.529507
	USP8	0.0288516	0.227454
	PHOSPHO1	0.0539289	0.750375
	SLC39A6	0.0802485	2.19841
	SERINC3	0.0679931	0.636423
	RGS5	0.115714	0.792629
	HAVCR1	-0.0347328	0.212739
	ADRA1A	0.0743506	0.724606
	ABITRAM	0.0216295	0.116034
	RET	0.0170866	0.209053
	ZFP69B	-0.0323026	0.141838
	ADAM30	0.0688128	0.886976
	ANKRD35	0.054006	1.04696
	FBXO41	0.0570879	1.00982
	VPS26A	0.0441142	0.368539
	CSTF3	0.0357799	0.388723
	IL10RA	0.0562836	0.590157
	KLRC1	0.210281	1.43452
	ATF7IP	0.0254401	0.385196
	LHX1	0.11631	3.15815
	GRN	0.109222	1.8892
	ZNF101	0.0479306	0.485798
	PSG8	0.00827495	0.0666781
	BCL3	-0.0050079	0.029933
	ZNF865	0.00546416	0.0569086
	SLC35A5	-0.0148101	0.0892452
	CCNG2	0.0196964	0.130269
	KIF3A	0.034036	0.448953
	SLC25A39	0.0238137	0.15048
	UBE2M	-0.114582	0.789815
	SPAG4	-0.0182027	0.134215
	F9	0.0857328	1.27518
	LINC01986	-0.074868	0.392462
	PABPC4L	-0.0047501	0.0227248
	PRR16	-0.0140005	0.113209
	ZSCAN16	0.0823369	0.807346
	OR52K1	0.0352099	0.404265
	CCKBR	0.0219254	0.26467
	DUSP16	-0.0253844	0.269627
	SOX5	0.0221532	0.277891
	ZIC5	-0.0460254	0.484268
	OR4E2	0.0197726	0.171063
	CA4	0.0512112	0.377387
	ZNF555	0.01654	0.0947727
	COLGALT1	0.122638	1.66514
	CEACAM8	0.0597033	0.481467
	ZNF221	0.011958	0.088546
	SHOX	0.0797208	1.11861
	CEP85	-0.0361317	0.216917
	OPA1	0.031569	0.496334
	PYCR3	0.0443133	0.27486
	SV2B	0.0268385	0.328987
	NDRG4	0.132109	1.6359
	TM4SF18	0.0829505	0.72928
	KIF20A	0.0198448	0.256811
	PFDN1	-0.0273065	0.14523
	RXRB	0.018415	0.0967156
	TJAP1	0.0183815	0.188771
	FKBP9	0.0432391	0.434212
	OR13F1	-0.0164774	0.130703
	LIPN	0.00286846	0.0158343
	ATP5F1B	0.1081	1.54623
	TMEM260	0.0102305	0.123599
	ERFE	-0.0201487	0.236967
	WNK4	0.0425615	0.714072
	COX11	-0.0063057	0.0373975
	EDDM13	-0.0589656	0.539297
	NRIP1	0.0446084	0.957942
	AMOT	0.0201112	0.137986
	VSNL1	-0.0092848	0.0434581
	B3GNT7	0.0713544	0.605343
	HERC5	0.0134985	0.134976
	SP4	0.0567013	0.854192
	MRPL44	0.00012611	0.00118533
	DCANP1	0.0208825	0.0808389
	PDLIM7	0.0517123	0.507823
	PHC1	0.0434003	0.466047
	CENPJ	0.0481821	0.739675
	ALDH6A1	0.140423	1.38579
	SHCBP1	0.0227859	0.260225
	SPAG9	0.00202551	0.0157775
	SIGLEC5	0.0378004	0.414171
	TEX11	0.0522067	0.670971
	MOGS	-0.0525286	0.690482
	FYTTD1	0.00551757	0.0244186
	TROAP	0.125469	2.58069
	LRP10	0.0585963	0.942041
	MMP25	-0.0056071	0.0592243
	LRRN1	0.00922092	0.087888
	SUN1	0.00903952	0.101864
	PRSS16	-0.0592509	0.317597
	KHDC1	-0.0717023	0.408659
	CGAS	-0.0055863	0.0482307
	SCARA5	0.0021193	0.0184269
	SHARPIN	-0.0735909	0.785637
	PSPC1	-0.0326534	0.22687
	CDRT15L2	-0.0676602	0.357227
	CITED4	0.112972	0.620771
	MORC1	0.0188473	0.210936
	DRD3	-0.0064176	0.0525693
	OR2A7	0.0234797	0.178465
	DHRS13	0.0603021	0.479205
	PAF1	0.0476632	0.478818
	MSN	0.0369772	0.36071
	GJB5	0.0658051	0.786666
	MROH2A	0.0411777	0.738144
	UFSP2	0.0395251	0.348424
	AKR1C8P	0.048689	0.582681
	CLDN6	-0.0071283	0.0235273
	MYDGF	0.0919501	0.304078
	PRKAA2	-0.0343375	0.283245
	SHPRH	0.0218998	0.361024
	RAP1GAP	0.0274864	0.267043
	RPF1	0.0650015	0.993564
	SLAMF9	0.0144249	0.0789733
	ANGEL2	-0.017896	0.131128
	CRYGA	-0.0332819	0.286828
	GNAT1	-0.0439321	0.336961
	TWF2	-0.0010425	0.00521071
	TAGLN3	-0.0487415	0.664513
	MINDY4B	0.0885619	1.00039
	ABCF3	0.0181103	0.192024
	TNIP3	-0.0697666	0.938702
	KIF2A	0.0486683	0.84417
	ERAP1	0.038032	0.441849
	GNPDA1	0.0455819	0.224001
	PM20D2	0.055771	0.272632
	GPR31	0.0905465	0.940357
	MCM7	0.105197	2.07866
	TLE4	-0.0182397	0.231677
	HNRNPK	0.102569	1.1772
	MCM10	0.0364691	0.412254
	C1QL3	0.0790123	0.572194
	NUP160	-0.0094154	0.112466
	MS4A12	-0.104329	1.39385
	CHD4	0.0877974	2.39713
	NAP1L1	-0.123721	0.972011
	KCTD21	0.0121203	0.0762746
	HMCES	-0.0619576	0.372218
	ALDH2	-0.0122579	0.0921328
	DICER1	0.0546245	1.0766
	EVL	0.0366278	0.425067
	ANKS3	0.0391714	0.564449
	C16orf58	0.0852647	0.584467
	TCF25	-0.0549083	0.912513
	ADORA2B	0.0536165	0.418833
	GAA	0.0213359	0.272043
	MC2R	-0.0607002	0.556387
	CDC37	-0.0217424	0.143952
	EXOC3L2	0.0177356	0.154209
	DSN1	-0.0836195	0.596759
	ARFRP1	0.107118	0.601957
	NIPSNAP1	0.162055	1.87568
	SLC35E4	0.054236	0.782319
	CCDC22	-0.0056252	0.0432304
	LEPR	0.00540121	0.0712037
	AMACR	0.0644104	0.833051
	SLC4A2	-0.0279809	0.389605
	KRTAP4-8	-0.0145655	0.103016
	NKAIN4	0.022356	0.151822
	OR2G3	-0.0342642	0.395878
	SLC38A11	0.0118839	0.132289
	ZNF358	0.0712951	1.01951
	RAB4B	-0.0232264	0.148251
	ADNP	0.0371857	0.538761
	KHDRBS2	0.0235955	0.254085
	PIH1D1	0.11923	0.621863
	CLN3	-0.0282008	0.240636
	PNLIP	-0.0484898	0.663997
	OR51M1	-0.0700728	0.723018
	FNTB	0.0174687	0.134574
	HPR	-0.0117136	0.0926381
	RPL13	0.147276	1.44277
	LRRC59	-0.0123694	0.0503666
	CT45A10	0.0606817	0.647631
	ARID4B	0.0518951	0.855033
	ACAD9	-0.0551795	0.403199
	GPR162	-0.0013337	0.00753526
	ACOD1	0.0263155	0.185972
	ZNF629	-0.0062523	0.0680575
	PPP1R3G	0.0762407	0.857743
	BMPR1A	0.0378021	0.412553
	SH3D21	0.0109993	0.116932
	C1orf185	0.0313188	0.236584
	CAMKMT	0.0313413	0.235433
	MPHOSPH10	-0.0496935	0.653006
	SH2D6	0.00399941	0.0260196
	ZNF514	-0.0115988	0.0813477
	ITGA6	0.0371263	0.51271
	ASAP3	0.0626628	1.0807
	SLC11A1	0.0222209	0.21641
	ITLN2	0.0740927	0.661791
	HECW2	0.0296519	0.450655
	FAM126B	-0.076073	0.578031
	NOCT	0.0318066	0.189685
	GK3P	0.0350058	0.398411
	CNOT6	0.122381	1.96234
	OFCC1	0.0421204	0.323261
	H1-1	-0.0702746	0.440765
	ZKSCAN3	-0.0092576	0.0688544
	PPARD	-0.0143042	0.0847924
	TRMT11	-0.0208186	0.17208
	TBX20	-0.0085017	0.082868
	CEP41	0.0197202	0.181865
	NUP205	0.0539892	1.49021
	DPYSL2	0.0159619	0.176741
	C8orf33	0.055223	0.558057
	GRHPR	0.0882795	0.791778
	LCN1	0.0147829	0.121476
	TMEM250	-0.11795	1.89394
	CAMK2G	0.0567094	0.661849
	BTBD18	-0.0345565	0.327246
	TSKU	0.062758	0.854729
	NECTIN1	-0.029445	0.403627
	NRGN	-0.0211142	0.194823
	CCDC77	0.0716739	1.12564
	CD69	-0.0648422	0.645131
	ERBB3	-0.0032317	0.0362169
	ASCL1	0.0294781	0.227047
	CCDC83	-0.0320558	0.289359
	LCP1	-0.0161947	0.143987
	ACOT4	-0.0231737	0.291202
	ANKDD1A	0.0115429	0.0826616
	DNASE1L2	0.0162592	0.119819
	ZNF785	-0.001979	0.0117712
	PRSS54	0.0598133	0.55216
	PABPN1L	-0.036173	0.399668
	CCL15	-0.0078273	0.0234921
	AMH	0.0387898	0.454207
	DIRAS1	0.0329349	0.30887
	PALM3	-0.0059896	0.0625816
	ERFL	0.0183336	0.150516
	ZNF575	0.0713647	0.492437
	C5AR2	0.0622944	0.507724
	NR1H2	0.0361626	0.267332
	MMP24	0.101889	1.97498
	RTL6	0.134175	0.805101
	GEMIN8	0.120566	1.6096
	TIMP1	0.0326626	0.248945
	GPR173	0.145031	1.79994
	NDC1	0.0399601	0.469739
	GALM	0.0522799	0.280468
	PNKD	0.014083	0.0983435
	FIG4	-0.0236728	0.255391
	SECISBP2	0.09279	2.22571
	MS4A5	0.0473291	0.346331
	CLDN9	0.0879553	0.79084
	VPS52	0.0306253	0.306825
	CALU	-0.0415131	0.182026
	FOXE1	0.0103267	0.0813895
	CABLES1	0.0227933	0.252884
	IL31RA	0.0298532	0.32497
	ZBTB24	0.0372734	0.330613
	IFITM10	-0.0370122	0.240189
	PRR5L	0.065322	0.659758
	NUDT14	0.10364	0.912744
	RHOT2	0.0167695	0.182911
	PRSS53	0.00617426	0.0450875
	ORMDL3	0.0692795	0.72183
	LMNB2	-0.0397014	0.355089
	IDH3G	0.0151538	0.147463
	TM4SF4	-0.014354	0.102036
	ACSL1	0.0842726	1.23701
	TRIML1	-0.0267403	0.24969
	ULBP2	-0.012842	0.0654868
	RAB3D	-0.15641	1.32185
	CASC4	-0.0314544	0.212495
	CSN2	-0.0417595	0.189352
	ETV5	-0.0033616	0.0304668
	SPDYE5	-0.0849136	0.666866
	ADAM9	-0.0469281	0.473854
	POMGNT1	0.0587002	0.499046
	FBXO36	0.064629	0.596783
	DVL3	0.0371695	0.404005
	LAP3	0.0182696	0.149212
	CUTC	-0.128536	1.11594
	SOX9-AS1	0.0009612	0.00339434
	CYP4F2	-0.0223215	0.202528
	FOXA3	0.1226	1.48822
	CXCL6	0.0853431	0.263292
	DTWD1	0.0715352	0.369113
	DNTTIP2	0.0220149	0.174161
	NR1I3	-0.0204705	0.131706
	PTPN7	0.0795095	1.00205
	SELENOI	-0.0101163	0.0500281
	SH3BP5	-0.0653165	0.707682
	GRK4	-0.0433765	0.327594
	NKX3-2	0.0369372	0.339003
	STAP1	0.0277057	0.235175
	ADH7	-0.0001419	0.00077566
	MARK2	0.0773307	1.03436
	MEAK7	0.013508	0.0870169
	MTFR2	-0.0100122	0.0751261
	HOXA3	0.040511	0.608815
	GIGYF1	0.0259007	0.28129
	MBOAT4	0.0823765	0.283639
	MARCHF8	0.0374416	0.19407
	AC116535.1	0.192637	1.07414
	LINC02755	-0.0851124	0.939425
	APIP	0.132683	1.08977
	ALX4	0.0641864	1.2322
	C12orf43	0.113232	1.01548
	BAHD1	0.0876177	1.56075
	ITPKA	-0.0140668	0.10419
	SNX1	-0.0315676	0.165259
	LRRC37A2	-0.0199026	0.11971
	MAP2K7	-0.0104996	0.0940013
	SAMSN1	0.0141815	0.105237
	KRTAP25-1	0.0476278	0.439956
	SLC37A1	0.0130287	0.115025
	HS6ST2	0.0648453	0.849047
	CD1D	0.0971309	1.64114
	SPATA24	0.0953623	0.994984
	PCDHGC4	0.0266443	0.232479
	PPP1R42	0.134362	1.33795
	KRTAP5-10	0.0913038	0.826136
	DENND6A	-0.0268152	0.222121
	FBXW11	0.0527008	0.237672
	ZFAND5	0.0469359	0.251499
	MS4A3	0.104304	0.966306
	LASP1	-0.0273974	0.321027
	POTEJ	0.0157184	0.103931
	GCM1	0.0526233	0.414949
	TMEM74B	-0.0436393	0.295125
	TRIM71	0.0111197	0.0805221
	DIPK1C	-0.0428478	0.518373
	OR1I1	-0.0236912	0.15246
	SMG6	-0.0130955	0.185126
	FOXI3	0.0529144	0.492473
	ALG1L	-0.0949715	0.670084
	PDS5A	-0.0370333	0.417317
	EEF1AKMT2	0.0133061	0.0575935
	DDX53	-0.0227844	0.195907
	ZNF251	0.0221018	0.235985
	TERB1	0.0566991	0.674182
	CDC25B	-0.0493186	0.731028
	POFUT2	0.0697163	0.622727
	APOL6	-0.0855423	0.707535
	APOOL	0.0320878	0.200519
	MRTO4	-0.0868988	0.809415
	C6orf141	0.00431935	0.0317582
	ADO	0.0545008	0.345393
	RNF34	0.0196272	0.111042
	ZNF23	-0.0224337	0.17788
	RGS13	0.0104062	0.0525902
	ERV3-1	0.0201716	0.277451
	BTNL2	0.0496398	0.519444
	ANKRD33	0.00169194	0.0102173
	UBXN6	-0.0097575	0.0817283
	ANXA6	0.0551495	0.493555
	GOT2	-0.0282266	0.221041
	PEX12	-0.0189336	0.0734875
	TRABD2A	0.103479	1.24968
	ITPRIPL1	0.047803	0.508421
	IPO11	0.0326348	0.350965
	CDX2	0.123141	2.07248
	RLBP1	3.7197e-05	0.00024964
	GET3	-0.0029437	0.0193455
	TSPAN7	0.0457369	0.630921
	MAGED1	-0.0350871	0.397852
	SLAIN1	0.058834	0.593613
	ZSWIM5	-0.0243898	0.326343
	WDR5B	0.0118322	0.0542633
	DPM1	0.0655249	0.335976
	RCE1	-0.0562992	0.294328
	OR2W1	0.0464714	0.453126
	DEFB112	-0.0923463	0.337063
	CREB3	0.0380723	0.285332
	FOLR2	0.0016321	0.0142602
	SYNDIG1	0.0220879	0.185349
	OR5A2	0.0100249	0.0450146
	CADM1	-0.112847	0.812478
	TMEM120B	-0.111693	1.06607
	MR1	0.0668091	0.563881
	CPA1	-0.0141995	0.114537
	ARHGEF5	-0.0162908	0.185399
	ZBTB42	0.131103	1.20624
	CFHR1	0.044896	0.51061
	NIPSNAP3A	0.0639411	0.253719
	CXorf58	0.00603215	0.0502744
	TCN2	0.0472829	0.359417
	PIR	0.012412	0.0565154
	FAM72D	0.100186	1.15619
	PRL	0.0316341	0.430017
	PBX3	0.0474513	0.465797
	EFNA2	0.0741673	0.5843
	ANAPC2	0.0180187	0.166121
	PTDSS2	0.0633696	0.42495
	CLEC4E	0.0555707	0.241912
	RIC1	0.0465333	0.629377
	PSMB4	0.0506132	0.199601
	CYB5R1	-0.0220525	0.117358
	SH3BP5L	0.00156281	0.0106993
	GPR17	0.114945	0.856593
	LYPD6B	-0.0472861	0.205267
	HOXD4	0.113147	1.16176
	ABHD6	-0.012946	0.0559453
	RASGEF1B	0.0155499	0.123179
	TMEM151B	0.0699871	0.796665
	ZNF34	0.0429612	0.305271
	GOT1	0.0736895	0.358804
	CCDC91	-0.0124793	0.0962572
	SMARCD1	0.0600804	0.6909
	ACVRL1	0.152514	1.17244
	NT5DC3	0.0441654	0.344979
	SLC25A30	0.20923	1.47152
	OR10G2	0.0699977	0.37758
	GABPB1	0.0550795	0.396367
	ZDHHC7	0.0321258	0.184689
	GPR108	-0.0041448	0.0350798
	ZNF20	0.00739494	0.0565366
	RBM42	0.0339959	0.323287
	ZSCAN5A	0.0228908	0.151523
	ZNF416	0.0513135	0.47469
	TMEM259	0.0360149	0.177174
	ABCB7	0.0669163	0.559853
	FUT7	-0.0715698	0.533767
	PRMT7	0.0176188	0.159806
	CRYBB3	0.0573849	0.354797
	PRICKLE3	0.0868124	1.09092
	P3H1	0.0369091	0.320304
	NR5A2	0.0405975	0.412733
	HHLA2	0.0329209	0.309112
	EHF	0.18937	2.0874
	B3GALT4	0.0576892	0.709241
	PANX1	-0.0317852	0.283576
	ENO2	0.0302181	0.140079
	CHST5	0.113387	1.3609
	CCL23	0.0595365	0.419652
	EMB	0.104068	1.40495
	CD180	-0.009896	0.092312
	AVPR1A	0.0119121	0.110709
	GNAZ	0.00148273	0.00803415
	PRKCZ	0.00953375	0.0669571
	OMA1	0.075831	0.995185
	AP001273.2	-0.131171	1.16205
	HSP90B1	0.0519238	0.581769
	NUAK1	0.0917114	1.84052
	SPANXN3	-0.0127054	0.0809228
	FAM110D	0.0799642	0.593621
	IL37	0.0245274	0.168536
	SCYGR6	0.061853	0.402241
	LZIC	0.0970909	0.724345
	UBA6	0.0140561	0.15807
	CETN3	0.00732706	0.0475048
	KCNIP1	-0.0546382	0.566634
	VARS1	0.0195307	0.235102
	PPP6R3	-0.0294012	0.258417
	XYLB	0.0539774	0.696202
	PRPS1L1	0.148792	2.37876
	P2RY13	0.0228801	0.133843
	PRDX5	0.0284938	0.158878
	H2AC14	0.0377347	0.226844
	PSPN	0.0872049	0.355056
	HM13	0.0118856	0.0775108
	LDOC1	0.125442	0.817161
	FAM3D	0.17286	2.54122
	TACC1	-0.123754	1.21524
	GAR1	0.0622887	0.290387
	C19orf54	-0.0012675	0.00367956
	ZNF432	0.0589173	0.89915
	PHF21B	-0.0718248	0.848452
	PRPS1	0.0671947	0.459425
	MAPK11	0.012491	0.0721087
	RPS21	-0.125678	0.959639
	RETSAT	0.0380081	0.431451
	EVA1B	-0.0680299	0.479929
	MIER3	0.0541568	0.501138
	SLC30A5	0.118508	1.50294
	TM7SF2	-0.0359721	0.263008
	KCNN1	0.0602527	0.762617
	EEF1G	-0.0242775	0.169765
	MSL2	-0.0316509	0.186216
	PRKX	-0.0787569	0.639231
	FAM133A	0.0679718	0.82009
	CCDC89	0.0236641	0.190177
	H2BC4	-0.0246519	0.104634
	NPSR1	-0.0759411	0.898195
	NT5M	0.0120581	0.0724979
	DNAJA3	0.114465	0.953623
	UCKL1	-0.0254929	0.212424
	MPST	-0.0491602	0.359405
	TEX13A	0.0787455	1.41423
	SPATA18	-0.0241455	0.232786
	FGFBP3	0.025113	0.173265
	KCTD11	0.022333	0.136157
	CYTH3	0.149895	1.05697
	RHOG	0.0288913	0.136784
	SLC2A3	-0.0473342	0.48816
	TAS2R9	-0.0136279	0.0900861
	SLC66A2	-0.073653	0.537777
	PTK6	0.00441402	0.0260817
	WIPF1	0.0856554	0.889033
	SHISA2	-0.016877	0.100069
	ADAMTS2	-0.0424211	0.945408
	RNGTT	-0.0420842	0.353857
	PNN	0.00302921	0.0199993
	FARS2	-0.0669239	0.607499
	PABPC1P12	-0.0061132	0.0898374
	TMEM151A	0.0046748	0.0491895
	KRAS	-0.249528	33.4589
	CACNA1S	0.0339367	0.689598
	DAB2IP	-0.0139905	0.192201
	TERF2IP	0.0305442	0.287939
	NDST3	-0.0129992	0.129815
	MTF2	-0.0218479	0.204223
	ANO7	-0.0046978	0.0550145
	PSMD11	0.102772	0.845965
	AADACL3	0.0823032	0.974461
	DPYD	0.00534091	0.0647763
	TUBA4A	0.0102386	0.0537614
	DGKD	0.0427961	0.598412
	HSPB1	0.0642545	0.444205
	EGFL7	-0.0077676	0.0242177
	KNOP1	0.00038596	0.00313719
	KIF13B	0.0209951	0.319672
	KIF1B	0.0614444	1.35259
	DOCK5	0.0392654	0.869595
	DEGS1	0.041868	0.401073
	HIP1	-0.0423098	0.481802
	BOP1	0.00644393	0.0851571
	TEX36	0.0269185	0.205935
	KLHDC4	0.0628588	0.895868
	PPP1R9B	0.0450196	0.46809
	KLK4	0.0360386	0.48426
	HEBP2	-0.062587	0.618437
	ITGA9	0.0171318	0.182073
	MAP4	0.0216427	0.329394
	ANK2	0.00149636	0.0232975
	EEF1A1	0.116624	1.75388
	REV3L	-0.0057771	0.0808025
	MYO5C	-0.0510178	0.948764
	ANO2	0.0732262	2.15785
	EEF2KMT	-0.0637489	0.354059
	ZNF426	-0.0117648	0.105476
	MRI1	0.0957231	0.685179
	CSNK1E	-0.0100394	0.101451
	LRRFIP1	0.0658859	0.957822
	SLC39A8	-0.0167572	0.147587
	DDX39B	-0.0029725	0.0273323
	TNFAIP3	0.0363206	0.408813
	TCTN2	0.0460508	0.656496
	OLFM1	0.0686729	1.00945
	TNFSF14	0.0429358	0.374274
	TRPM4	-0.0186649	0.252085
	RNF26	-0.0059257	0.0339622
	DIAPH3	-0.0490056	0.896837
	PPP1R3E	0.0142197	0.0760876
	SLC35F3	0.0453993	0.610526
	NECTIN3	0.11077	1.84478
	PDCL2	0.0460204	0.243647
	C5orf49	-0.0648548	0.65272
	FEZF1	0.0314225	0.232588
	GDF2	0.0614141	0.491775
	TMEM114	0.00385338	0.0170179
	CTU1	0.0549186	0.395447
	SLC30A2	0.0187457	0.119682
	SLC4A1AP	0.0653463	1.15793
	ANKDD1B	-0.0063068	0.0371239
	ROS1	0.0578357	0.513621
	ZNF592	0.0632048	1.25311
	TGM2	0.0299377	0.357292
	SH2D4A	-0.0090895	0.0645532
	DCDC2C	0.0458314	0.473848
	CYLC2	0.0341816	0.381191
	TEX13C	0.0350019	0.529179
	YTHDC1	0.0285811	0.320251
	DPEP1	-0.0481008	0.451151
	MARF1	0.0267232	0.40439
	EPB41L1	0.0553006	0.833122
	MYCL	-0.0085392	0.0618592
	DCAF13	-0.037651	0.256158
	ADAMTS17	-0.003993	0.0482228
	CLIC2	0.09564	0.779617
	SCML4	0.0823222	1.06587
	CILP	0.0365542	0.597064
	PMM2	-0.0371432	0.246772
	ZNF12	0.0893315	1.2053
	MOCOS	0.0365277	0.31684
	TEX35	0.0874664	0.60263
	ARHGAP39	0.0801534	1.78282
	MED7	0.0185922	0.0722035
	RAET1E	-0.0121444	0.0390721
	CCDC127	0.0988586	0.58303
	PAFAH1B2	0.0779169	0.295146
	SHISA5	0.104862	0.606624
	ZNF622	-0.0210458	0.168591
	TAF11L13	0.0501269	0.539272
	OR4A15	0.0871271	1.53836
	KCNH8	0.00455686	0.0535556
	ADAT3	0.0175195	0.144566
	TATDN2	-0.01374	0.125029
	DMXL1	0.0421232	1.04669
	GCM2	0.0325053	0.321497
	BIRC3	0.0677815	0.777096
	PSMB6	-0.0044315	0.0373097
	P4HTM	0.0503918	0.342579
	NCK1	0.00258972	0.0178032
	ABRAXAS2	-0.0379893	0.255899
	MNDA	0.0172923	0.180477
	ADD2	0.0314721	0.437171
	DYTN	0.105055	2.371
	TECRL	0.00778741	0.0893347
	ABRA	0.11378	1.3011
	PTGER1	-0.0010287	0.00635712
	MAP4K3	-0.0169031	0.162762
	RRM2B	0.0149263	0.0689103
	C1S	0.0185722	0.171435
	GPR82	-0.0343003	0.163768
	KIAA1324	0.0386143	0.396703
	CNGA4	-0.0298319	0.377213
	DNAJC11	-0.0373429	0.404669
	SPOCK3	-0.0091316	0.0833913
	IER5L	0.00508846	0.0433281
	C11orf87	0.0714903	0.712265
	GNPNAT1	0.088086	0.640889
	GGN	0.0542081	0.709033
	AMELX	0.153278	1.56809
	FAM104B	0.0495667	0.403096
	APPL1	0.0662029	0.696455
	SLC25A4	-0.0308202	0.111997
	LIMD1	-0.0582508	1.08941
	ZBTB38	0.0528616	0.626399
	OR5H6	-0.0438664	0.293941
	KRTAP13-3	-0.0266195	0.185331
	PPM1J	0.0538497	0.488381
	NHLH2	-0.094493	0.362828
	C9orf24	0.167071	1.26791
	ARRB1	-0.0113938	0.0849726
	B4GALNT3	0.0299737	0.38206
	TUBGCP3	0.00497983	0.0426232
	LMAN1L	0.0702437	0.546289
	KSR1	0.00983957	0.105894
	AC134669.1	-0.202112	1.22482
	GGT1	0.00526795	0.0362806
	DCAF17	0.0132616	0.0821613
	ZNF222	-0.0466152	0.442284
	WNT2	0.0549043	0.786212
	KBTBD3	0.0114614	0.0708161
	GIT2	0.0173239	0.144988
	GPS2	0.0325053	0.304906
	ZNF846	0.112159	0.934942
	MYLPF	0.0835177	0.502727
	CEP57L1	-0.0057558	0.0280654
	CCDC183	0.0068429	0.0627487
	KRT20	0.0924917	1.93735
	AC012400.1	0.165959	1.53355
	MTHFR	0.0187575	0.150015
	FMO2	-0.0302463	0.39166
	LUZP4	0.0397702	0.284897
	GTF3C2	0.039512	0.44447
	OLAH	0.107126	2.53719
	CCDC170	0.0191481	0.203487
	CLPP	-0.011674	0.0585311
	MAGED2	0.0333018	0.336773
	CCDC74B	0.0892242	1.2079
	CERKL	0.0138889	0.0967565
	RERG	0.0538026	0.837796
	ZNF585B	-0.0195398	0.184334
	LYL1	-0.0182675	0.117541
	HID1	-0.0005505	0.00441864
	ZYX	0.04498	0.489864
	KIF3B	0.0251211	0.201942
	CYC1	0.0126581	0.0832083
	GPR101	0.112357	2.1959
	MGP	0.076433	0.385738
	FLAD1	0.0594438	0.585803
	KCNK12	0.111993	1.2062
	PPP2R2C	0.0570599	0.500603
	PROZ	0.044076	0.696882
	CLDN11	0.0748088	0.456904
	RRP7A	0.0286687	0.140773
	TGFBR3L	-0.0744069	0.224089
	MPV17L2	-0.0060698	0.0370489
	MMP23B	0.0864615	0.38354
	HMGCS1	-0.0623077	0.696796
	NLRC5	0.0114936	0.151842
	OR1A2	0.0232161	0.233406
	FRYL	0.0104851	0.178139
	MCF2	0.0573606	1.13997
	KIF18A	0.0105948	0.0934295
	KCNH6	0.0106388	0.118461
	FAM3C	-0.0930539	0.236504
	SEMA7A	0.0638434	0.689034
	ATP6V1G1	-0.003642	0.0132553
	NARF	0.0421496	0.301256
	EPHA7	0.0596377	1.24058
	OR10G7	0.114792	1.9409
	KCNG1	-0.0272703	0.253753
	FAM170B	-0.0338088	0.468247
	ARHGDIG	-0.104329	1.15783
	POLR3A	0.0174572	0.18948
	IZUMO4	-0.0056347	0.0302607
	AC119396.1	0.0475837	0.175438
	CEP162	-0.0131356	0.162032
	PHYHIP	0.0805779	0.766095
	MRPL22	0.0315239	0.355022
	FTSJ3	0.0194124	0.211788
	AL353579.1	0.190112	0.974497
	OR5T1	0.00092417	0.00802369
	PGF	0.0455906	0.484771
	IST1	-0.061558	0.470931
	GCNT7	0.0369216	0.348657
	ZNF572	0.0229162	0.2383
	OVOL2	-0.0112008	0.0476572
	GDF11	0.0227034	0.202083
	NXPE3	-0.0035129	0.0216684
	CDK15	-0.0382447	0.251464
	SURF2	0.0571244	0.302681
	ASGR2	-0.0021685	0.01187
	IPO13	-0.0325639	0.225003
	NFYA	0.138465	1.72628
	KDM5C	0.0634827	1.00643
	ZNF696	0.0907167	1.39906
	CFLAR	0.0626431	0.477395
	VNN2	0.0687062	0.579412
	C19orf71	0.06403	0.697146
	TRMT61B	0.0242459	0.130589
	CCDC30	-0.0012859	0.0110931
	SMU1	0.0732705	0.439899
	EHD1	-0.0011675	0.00920324
	MYBPH	0.0416721	0.452282
	TBC1D2B	0.070762	1.37873
	CYP8B1	0.0238796	0.235237
	PCDHA1	-0.0223255	0.333554
	AL662899.4	0.0243037	0.162538
	KIAA1211L	0.072813	1.62213
	BABAM2	0.079395	0.908169
	UBE2W	-0.107528	0.628562
	PWWP2B	0.0359013	0.442811
	GAS2L3	0.0639885	0.601324
	AC091951.1	-0.054999	0.532334
	MYADML2	0.00826926	0.0474708
	AHSA1	0.0840345	0.814284
	OGT	0.0297746	0.305519
	SLC7A7	0.0693278	0.892471
	CCDC182	0.0151586	0.104817
	CLCN2	0.0519209	0.769105
	BNIP2	-0.004443	0.0178446
	METTL23	0.0322396	0.163398
	TMOD4	0.0510891	0.486816
	GUCD1	0.116373	0.609191
	ATIC	0.0203776	0.155621
	METTL14	0.0155876	0.0453629
	AQP5	0.0612245	0.43317
	CHRM5	0.025876	0.187857
	PPME1	0.0275902	0.140376
	IRF2	-0.0095545	0.085054
	FCHO2	0.0538881	0.783942
	WFDC1	-0.163353	1.91718
	GSK3A	0.0835998	0.447734
	TOM1	0.083423	1.30311
	FKBP3	-0.0276064	0.104078
	UCN3	0.0133947	0.0516366
	URB2	0.0121377	0.141684
	ENTPD4	0.00599364	0.0604094
	ZNF697	0.0166103	0.163122
	HMGB4	0.0336962	0.297138
	GALNT1	0.0288851	0.247871
	PHACTR4	-0.0364031	0.470041
	FGB	0.0591393	0.36347
	PFKFB1	-0.0522848	0.479691
	RETREG1	0.00490733	0.0371344
	EDNRA	0.0216171	0.135377
	PCNX4	-0.075547	1.02859
	THPO	0.0540058	0.404329
	PHIP	0.060795	1.32457
	EGFR	0.0218876	0.344676
	SLC35F6	0.0544107	0.402981
	ZNF296	-0.0059614	0.0418089
	TOR1A	0.092154	0.682317
	TTLL7	0.00146367	0.0117585
	BSCL2	0.147755	2.46115
	SLC35E1	-0.0913074	1.05043
	VSX2	0.0392919	0.353513
	CD226	0.0777594	0.992817
	ELK1	0.0742514	0.469516
	CD109	0.027841	0.419188
	ARV1	0.0863277	0.706323
	TASOR	0.00512536	0.0393128
	NUDT22	0.00233876	0.0164551
	VMA21	0.0914753	0.830919
	DOK6	0.00076549	0.00573887
	ZPBP2	-0.0151421	0.0701523
	KTI12	0.1582	0.854147
	IRF7	-0.0257835	0.159568
	MAP2K2	-0.0443032	0.434211
	UIMC1	0.124345	1.81843
	ARHGAP19	0.00627178	0.0523034
	ZFP41	0.0632229	0.809975
	NR2C2AP	0.0320985	0.172796
	SPC25	0.0540387	0.39766
	VAT1	0.0712058	0.405098
	FBXO30	0.0384292	0.418501
	PCDHA11	0.0132553	0.16891
	CHRNA3	0.11018	1.09814
	SERHL2	0.0366309	0.355119
	ZNF212	0.033328	0.241633
	TTC39A	0.0604698	0.611381
	RCHY1	0.0722123	0.551629
	APOBEC4	0.044702	0.348224
	ST8SIA2	0.0078881	0.0642388
	STX4	0.0378083	0.378133
	ZYG11A	-0.0288265	0.314312
	RNFT2	0.0134896	0.108737
	PLP2	0.0230241	0.0959685
	STK17A	0.0249962	0.19105
	RUFY2	0.050312	0.630521
	P3H4	0.0331838	0.265184
	CDK8	0.00615069	0.0439495
	MINDY2	0.0146766	0.137457
	GATA6	-0.0204568	0.183414
	KRTAP1-3	-0.0353416	0.3798
	OTOP1	0.0341881	0.499706
	DEPDC1	0.00499205	0.036875
	NUBPL	0.0318433	0.229478
	C1orf94	0.106304	1.58824
	TBC1D9	0.0449209	0.616966
	MAGEF1	-0.0023347	0.0216195
	KCNF1	0.00666471	0.0467922
	GLP1R	0.0470919	0.372441
	GPR160	-0.0603839	0.520652
	ATPAF2	0.0312698	0.249957
	NAPEPLD	0.0310838	0.178043
	TBC1D10B	-0.0129572	0.120105
	IFNAR2	0.0427148	0.419
	ELOVL7	0.0548301	0.372052
	HBP1	-0.0303352	0.201434
	NDUFAF6	0.066418	0.555479
	L3MBTL3	-0.0078618	0.0813326
	ZKSCAN5	0.103163	1.93807
	MCM5	0.0830095	1.32972
	LIPF	-0.0322008	0.180828
	ANKAR	0.0177596	0.22124
	ANKRD26	0.0263775	0.338861
	CWF19L2	-0.0088903	0.109476
	PRSS55	0.0164641	0.121331
	KLHL14	0.0154317	0.157242
	TMEM235	-0.0297801	0.18839
	CINP	-0.0947822	1.24949
	TSTD2	-0.0230414	0.165079
	ATRN	0.0235765	0.291567
	UBE2C	0.0155238	0.0804429
	SOX30	0.0106498	0.10064
	CAVIN1	0.0733052	0.472739
	SELPLG	0.00163078	0.00998366
	SMAD6	0.0110634	0.103386
	SGCB	-0.0088427	0.0861925
	EFNB1	0.0215434	0.0794718
	APLP1	0.0812893	1.69024
	BAMBI	0.0502291	0.254573
	ATG12	0.114686	0.695989
	PHAX	0.0332715	0.20861
	PCYOX1	0.0744733	0.758803
	PIK3C3	0.0377941	0.465049
	MMP15	0.0581793	0.958787
	NGB	-0.0205915	0.100094
	VPS28	0.175888	1.38684
	RECQL5	0.0420499	0.559962
	KRT37	0.0321487	0.276971
	KCNJ18	-0.0249601	0.250479
	TMEM140	0.0203928	0.122117
	DCDC2B	0.0411283	0.539813
	ZNF775	0.0990351	1.39224
	EPHA4	0.00509372	0.0428097
	DNAJC5B	-0.011533	0.0754671
	UBE2Q2	0.0756115	0.66559
	SMARCD3	0.03009	0.241367
	PRXL2A	0.107932	0.686644
	ELAC1	0.0799109	0.660155
	M6PR	0.023544	0.126005
	RRAGA	-0.0547996	0.330121
	KRTAP16-1	0.0041776	0.028168
	AKR7A2	0.00373273	0.0297355
	MMADHC	0.0107742	0.0657972
	ZNF860	0.0457402	0.509102
	USB1	0.0552006	0.348465
	RAMACL	0.0981357	0.536147
	SULT2B1	0.0600381	0.619072
	CUTA	-0.0088717	0.0211486
	UBXN1	0.056582	0.385481
	GPR180	0.0455971	0.479807
	RPRD1B	0.189233	1.95623
	TMEM47	0.0260308	0.14938
	COX20	0.00344357	0.0195536
	TEX43	0.0810442	0.341073
	SGK1	0.0469126	0.371625
	POC1B-GALNT4	0.0811146	0.829186
	EMC9	0.204845	1.15539
	IRF9	0.0281958	0.192463
	ABHD16B	0.051873	0.66381
	TBC1D26	0.00883921	0.0560716
	H3C3	-0.0377796	0.238221
	VASH2	-0.0117332	0.0983247
	CHMP2A	0.00072887	0.00206252
	NBPF17P	-0.0232832	0.0562313
	LCE3C	0.0973441	1.23104
	MIXL1	0.0625807	0.3677
	LARP7	-0.0262765	0.24391
	HTR7	0.00672456	0.0478693
	KPNA3	0.0429121	0.358336
	ABI3	-0.0346877	0.38329
	GH2	0.0590185	0.470929
	PPTC7	0.0107291	0.0629195
	RS1	0.0411198	0.119306
	CHRNA5	0.113219	1.38781
	SMARCB1	0.105713	1.80967
	YWHAE	0.188299	2.15516
	CSNK1G1	0.071903	0.829851
	SPATA25	0.0563194	0.324178
	OR4F6	0.131458	2.1698
	MOGAT2	0.104749	0.373894
	POU2F2	0.0404388	0.455729
	GPR137B	0.0653636	0.328574
	PSMG3	0.0714199	0.297686
	RRN3	0.0879917	1.04387
	RRAGB	0.143581	1.13473
	SNAPC3	-0.0067279	0.0559467
	CWC25	0.128064	2.32098
	ERICH4	-0.0327173	0.113907
	B3GNT10	0.0611726	0.322453
	PSMA3	0.131649	1.61278
	MRPS14	0.0685053	0.462957
	OR4L1	-0.0215642	0.176247
	PELI2	-0.0037788	0.0342794
	THEMIS	0.0681127	1.31479
	NECAB2	-0.09101	0.99231
	DUPD1	-0.0449739	0.405688
	PRAC2	-0.0916728	0.29277
	TMEM204	0.118646	0.947788
	ACADS	-0.0079071	0.0363105
	JUNB	-0.005148	0.0379792
	OR1D2	0.0138946	0.0875686
	GUCA2A	-0.0431265	0.262061
	OR2B2	-0.0175228	0.148909
	WTIP	0.146009	1.96469
	PANK1	0.00331548	0.0208087
	AC073987.1	0.0438755	0.177098
	PHF11	0.0507187	0.380286
	ZFP2	-0.0480139	0.235701
	AIP	-0.143397	1.85719
	AC244197.3	0.0940722	0.676394
	CSTF1	0.0412848	0.283636
	SKIL	-0.007615	0.0524443
	KHDRBS1	0.0730064	0.602556
	CCT5	-0.0139708	0.0903519
	TEX50	0.0507389	0.512995
	PODXL	0.0717597	0.875055
	SULT1C4	0.0111972	0.0538318
	H1-4	0.122372	1.26674
	COASY	-0.0152613	0.104658
	CCDC192	0.250205	2.11076
	RNASE3	-0.0042676	0.034738
	SLC9B1	0.00791317	0.0552388
	CARS2	-0.0818656	0.868209
	ISOC2	0.0103635	0.0774576
	ISX	0.0696342	0.623659
	FAM98A	0.0655403	0.563649
	BLOC1S2	0.108837	0.639615
	CCDC172	0.152043	2.2774
	HP	0.113208	1.31449
	ZNF559	0.14339	0.877726
	ZNF524	0.0840372	0.924925
	C19orf18	0.155423	0.944326
	DCTN6	0.0815773	0.654461
	TTR	-0.0087461	0.0317463
	LIN37	-0.0268731	0.155494
	DPY19L2	0.0198611	0.17432
	LCE1E	-0.0031013	0.0152931
	MAGEB4	-0.0620109	0.35985
	CHKB	0.0154315	0.136405
	ADRA1B	0.0337549	0.419806
	SUN5	0.0306597	0.26367
	INO80E	0.122323	1.39298
	MORN3	0.023325	0.118849
	ACTR3C	0.0692411	0.27353
	HSPA14	0.0861229	0.967898
	FRMD6	-0.025984	0.288533
	CPN1	-0.049174	0.469957
	GLTP	-0.22014	1.8614
	H2AC6	0.0357181	0.141972
	PCSK1N	0.103375	1.80179
	RNF170	0.10469	0.509998
	NPTN	0.0392927	0.250512
	SCIN	0.0537005	0.796741
	TTLL2	0.0305552	0.275819
	DCAF6	0.00067159	0.00446799
	ILK	0.0528119	0.436059
	TCTN3	0.0637906	0.491464
	ANKRD16	0.0199574	0.170461
	PBOV1	-0.0289508	0.137472
	LGMN	0.0510359	0.421093
	SYS1	0.00562676	0.0249981
	TIGD4	0.0739917	0.674424
	PEX11A	-0.0839217	0.627337
	SBK1	-0.0164411	0.101758
	ATOH1	0.0647981	0.675676
	ATP6V0D2	0.0464482	0.492767
	NACA2	-0.0853979	0.524542
	OR10A5	-0.0427497	0.218298
	AUNIP	-0.102303	0.695406
	LCE2A	-0.0327656	0.164148
	SASH3	0.0759289	0.689766
	GTPBP8	0.0268178	0.145172
	FAM180A	0.0677754	0.468918
	PTBP2	0.00318017	0.02581
[truncated: 15,609 more rows]
[truncated: 7 more columns]

## Sheet: Fig 4
Figure 4a	See separate file for unaltered Western blots
Figure 4b	Cell proliferation (CellTiter-Glo) of NCI-H358 cells treated with RMC-7977 or adagrasib
	Replicate 1
	RMC-7977 (nM)	Parental				Adagrasib (nM)	Parental
	1000	1.191	1.02	1.871		1000	2.721	2.211	2.891
	333	0.68	1.02	1.191		333	1.701	1.531	2.891
	111	0.68	0.68	1.191		111	3.572	1.361	2.551
	37	0.68	0.34	0.85		37	4.422	3.572	3.572
	12.3	1.361	1.191	1.361		12.3	6.633	11.566	9.865
	4.12	3.572	1.361	3.402		4.12	24.492	23.301	27.723
	1.37	11.396	11.566	13.266		1.37	46.943	57.658	61.57
	0.457	46.943	53.746	42.861		0.457	98.478	90.484	87.252
	0.152	48.133	62.76	77.728		0.152	68.203	105.281	101.199
	0.0508	86.912	84.191	110.384		0.0508	97.117	115.146	102.56
	Replicate 2
	RMC-7977 (nM)	Parental				Adagrasib (nM)	Parental
	1000	0.907	1.27	0.726		10000	0.732	0.732	0.732
	333	0.181	0.363	0.544		3330	0.732	1.22	0.976
	111	0.726	0.363	0.544		1110	0.488	0.732	0.732
	37	0.181	0.726	0.907		370	1.463	1.951	3.171
	12.3	0.907	0.907	1.27		123	3.415	1.707	2.927
	4.12	2.359	3.085	2.541		41.2	4.146	3.415	3.659
	1.37	12.341	24.682	17.241		13.7	11.707	11.22	10.244
	0.457	36.116	52.813	56.806		4.57	20.244	20.488	24.634
	0.152	82.94	85.662	78.403		1.52	44.634	53.415	42.195
	0.0508	88.748	95.1	102.722		0.508	79.268	106.098	78.293
Figure 4c	Cell proliferation (CellTiter-Glo) of Adagrasib-resistant NCI-H358 cells treated with RMC-7977 or adagrasib
	Replicate 1
	RMC-7977 (nM)	adagrasib resistant				Adagrasib (nM)	adagrasib resistant
	1000	3.674	1.837	3.674		1000	58.413	61.352	65.76
	333	2.572	4.776	2.572		333	69.434	71.639	76.047
	111	2.939	1.47	4.041		111	84.497	96.253	76.414
	37	1.47	1.102	3.674		37	82.292	73.843	74.578
	12.3	5.511	8.082	10.287		12.3	79.353	77.884	90.007
	4.12	34.533	36.738	35.268		4.12	77.517	80.823	90.742
	1.37	61.719	74.945	78.619		1.37	84.864	81.925	95.151
	0.457	89.273	91.477	81.925		0.457	90.375	92.579	87.068
	0.152	70.904	81.558	99.559		0.152	101.029	88.905	94.783
	0.0508	95.151	90.742	92.212		0.0508	110.581	87.803	80.456
	Replicate 2
	RMC-7977 (nM)	adagrasib resistant				Adagrasib (nM)	adagrasib resistant
	1000	2.93	2.93	2.344		10000	0.849	2.548	0.849
	333	4.102	1.758	2.344		3330	5.945	7.643	5.096
	111	2.344	3.516	2.93		1110	33.121	36.518	26.327
	37	3.516	2.93	9.961		370	77.282	34.82	52.654
	12.3	8.203	8.203	5.273		123	147.771	101.062	75.584
	4.12	22.266	19.922	26.953		41.2	136.73	97.665	79.83
	1.37	38.672	45.117	48.047		13.7	84.926	139.278	83.227
	0.457	76.172	80.859	97.266		4.57	142.675	139.278	125.69
	0.152	123.633	102.539	65.625		1.52	116.348	111.253	112.951
	0.0508	71.484	89.063	72.07		0.508	135.881	155.414	143.524
Figure 4d, 4e	Cell proliferation (CellTiter-Glo) of NCI-H358 cells with RTK overexpression treated with adagrasib or RMC-7977
	Adagrasib Replicate 1
	Adagrasib (nM)	GFP		EGFR		EGFR A289V		HER2		FGFR2		RET M918T
	1000	3.82295	3.73851	7.41175	7.51191	7.1728	8.9282	10.4534	11.3252	7.56833	8.05198	6.9148	9.75584
	333.334	2.80975	3.09588	13.8448	12.0534	22.1399	23.1247	14.4537	14.6003	11.3752	12.2539	12.6908	13.7721
	111.112	3.88393	2.98331	29.1462	26.379	40.2966	40.6431	23.8372	28.7172	19.9755	19.7385	22.8313	19.0876
	37.0374	5.05661	5.52099	40.8533	33.7707	57.5651	51.923	48.3956	47.1434	30.2015	25.8607	36.146	41.722
	12.3455	11.7221	10.2633	61.8839	66.1248	78.6278	78.1386	73.2651	69.9068	46.315	50.7588	57.6203	72.4101
	4.11519	24.5419	23.8571	84.9061	84.6685	78.4115	90.7036	76.1757	71.2917	66.6066	69.6928	70.4716	80.3456
	1.37173	38.9143	41.9961	98.3245	89.4991	94.5671	93.4773	87.1086	92.3472	81.93	78.1662	81.86	73.9941
	0.457246	61.2141	64.1833	99.0485	108.346	94.8506	103.428	94.4137	95.3132	90.152	87.8008	87.5572	83.7045
	0.152416	81.1075	76.0931	112.962	92.2405	102.34	96.1545	96.7893	101.045	93.8464	91.5622	86.4608	91.5613
	0.0508042	87.4728	88.88	102.957	102.588	98.626	103.42	103.355	96.8051	90.8799	91.5766	78.8766	82.9655
	0.0169356	87.6604	91.0847	115.466	98.044	97.2212	96.5052	100.958	102.662	95.3644	89.4792	82.3143	76.9442
	Adagrasib Replicate 2
	Adagrasib (nM)	GFP		EGFR		EGFR A289V		HER2		FGFR2		RET M918T
	1000	4.735	4.89088	8.87238	11.8195	18.8799	17.9859	15.2446	15.8773	8.58213	8.1074	13.0836	13.228
	333.334	3.27358	3.65842	25.5786	27.7382	39.1956	42.8946	24.2794	25.3231	15.2784	16.1321	17.3507	17.8807
	111.112	4.34528	3.97506	47.8077	50.3766	73.7758	64.5795	44.9304	42.7768	27.8696	26.5695	32.3812	25.7218
	37.0374	7.02455	6.09412	61.9382	59.2421	90.9329	93.0239	66.2803	69.0481	40.6982	47.2616	55.5704	53.3988
	12.3455	14.2537	11.9349	79.738	75.5253			87.2854	83.9803	67.2699	63.8553	83.7547	82.2286
	4.11519	30.3001	30.1345	103.687	97.3727	75.7603	82.63	89.4528	92.0467	86.2743	84.8893	99.637	93.3324
	1.37173	50.9061	50.19	109.708	89.0333	89.6518	102.638	92.841	96.7957	88.478	94.6952	108.169	91.1133
	0.457246	71.1272	66.0512	120.468	122.456	101.384	92.7235	100.92	109.296	97.3912	93.6064	100.493	90.4946
	0.152416	87.2954	86.2383	119.11	108.075	95.1224	108.318	100.637	107.225	106.248	103.497	85.6232	92.0661
	0.0508042	123.724	98.0271	113.075	112.339	96.8902	98.8367	96.5541	99.2218	101.942	90.4423	93.9635	93.2354
	0.0169356	101.988	98.0125	101.964	98.0364	90.7352	109.265	95.2948	104.705	94.6016	105.398	102.601	97.3994
	RMC-7977 Replicate 1
	RMC-7977 (nM)	GFP		EGFR		EGFR A298V		HER2		FGFR2		RET M918T
	299.999	2.16243	0.989744	0.549443	0.492209	0.224675	0.218376	0.798471	0.744975	0.155628	0.299286	0.090865	0.23019
	100	1.20552	1.0648	0.729728	0.73259	0.281368	0.392656	1.08378	0.871779	0.380691	0.665612	0.278651	0.278651
	33.3334	1.98418	1.28995	2.11478	1.49094	1.05828	1.17587	1.8981	2.30031	1.28334	2.08303	1.14489	0.811725
	11.1112	3.40078	2.15774	5.54021	6.14689	4.87566	4.29192	5.91423	6.82564	7.59467	6.35204	4.14646	3.54675
	3.70374	7.35976	5.33336	16.5405	16.7752	17.9425	23.5468	16.9006	19.2148	17.6842	17.3705	17.6217	13.3783
	1.23455	17.9843	15.1511	34.2286	35.7195	42.5979	44.704	36.6603	37.8035	33.7714	30.1967	39.5988	31.003
	0.411519	34.1016	29.9175	55.9802	63.2946	71.0666	72.6141	60.4618	68.9201	71.1988	65.2514	69.1602	61.2549
	0.137173	58.8734	62.7198	109.465	88.0196	96.9273	88.356	86.5261	88.9334	87.9277	82.9237	79.5641	76.6171
	0.0457299	84.3488	96.3242	102.932	106.864	96.9861	102.702	98.2832	93.0763	92.6013	82.3849	84.2891	84.9948
	0.0152405	97.1967	92.065	105.021	104.365	103.021	87.9865	106.522	95.0893	98.4386	90.8871	96.2923	89.7955
	0.00508042	89.7713	92.5294	95.3627	105.627	93.8364	96.2973	92.9079	102.484	94.3013	98.7643	91.4008	91.4826
	RMC-7977 Replicate 2
	RMC-7977 (nM)	GFP		EGFR		EGFR A289V		HER2		FGFR2		RET M918T
	299.999	4.53489	3.03961	0.759861	1.33097	1.25653	1.11177	1.38075	2.04679	1.39676	1.89899	1.0155	0.485801
	100	3.19319	1.51021	1.57941	1.52618	1.45799	0.607372	1.95102	2.22465	2.53665	1.25134	0.319319	0.705503
	33.3334	3.25932	1.95175	2.3667	2.75712	2.00716	1.02373	3.5942	3.32877	4.12981	2.89646	1.86406	2.46039
	11.1112	3.9355	2.16932	6.44027	5.96273	4.74556	3.89345	6.28814	7.44972	7.84984	7.05626	6.73299	6.49145
	3.70374	5.86592	4.2	13.8663	19.6064	18.8181	17.3302	18.8603	18.2569	22.0623	22.2142	21.7382	14.4635
	1.23455	14.9741	10.1512	31.9319	39.4757	43.6457	40.6641	37.0584	44.5355	43.5629	43.447	40.6927	36.9414
	0.411519	27.4354	23.1352	59.0949	64.8479	64.7888	62.7578	65.3742	82.7213	70.8245	93.4565	66.638	71.4605
	0.137173	42.5823	46.6074	89.6572	104.072	90.8387	91.4132	86.0993	121.539	79.8517	113.148	92.5615	93.7091
	0.0457299	59.8259	58.4736	91.8416	101.375	99.5359	98.6972	93.3753	128.706	100.867	121.883	105.308	102.969
	0.0152405	74.5931	67.5519	88.0874	103.694	105.86	104.601	88.2022	119.756	100.305	130.175	103.433	108.085
	0.00508042	116.602	83.3984	89.6878	110.312	97.5944	102.406	76.559	123.441	80.4514	119.549	91.7523	108.248
	RMC-7977 Replicate 3
	RMC-7977 (nM)	GFP		EGFR		EGFR A289V		HER2		FGFR2		RET M918T
	299.999	2.1468	1.85769	0.495511	0.651801	0.450376	0.178649	0.995806	0.966883	0.524482	0.346318	0.384596	0.162546
	100	2.20722	1.22983	0.690874	1.2592	0.373812	0.346789	2.0412	1.97302	0.384354	0.756696	0.85627	0.763387
	33.3334	2.46613	1.43696	1.16685	1.59132	1.52077	0.90976	3.93364	3.14237	2.26609	1.61949	1.69803	1.95491
	11.1112	2.95374	2.65815	6.01185	5.76675	4.61035	3.90026	7.21443	8.24536	4.42807	7.34275	7.61355	7.3378
	3.70374	6.63243	5.54717	16.9131	16.668	19.2491	15.9959	20.1041	18.2282	23.3435	17.7383	20.0962	22.9321
	1.23455	14.0804	11.7977	31.9187	34.5206	34.7345	39.7292	48.4515	46.743	35.0482	36.5696	40.2752	39.0662
	0.411519	29.5396	27.4791	59.3548	60.2694	61.3742	66.2188	83.187	68.6259	68.527	61.0181	78.6767	76.5984
	0.137173	62.9412	57.8709	90.6697	90.1138	85.6285	88.2482	103.306	105.425	89.4003	82.59	86.386	74.7698
	0.0457299	83.1557	66.4063	96.44	76.4082	96.3685	89.766	112.317	113.357	92.385	94.1186	100.879	88.6472
	0.0152405	95.9869	89.5508	101.486	98.7435	91.9653	91.8842	111.567	103.374	83.6349	94.9494	97.9675	94.9081
	0.00508042	100.268	99.7325	105.846	94.1542	110.054	89.9461	103.204	96.7957	99.0211	100.979	105.584	94.4161
	RMC-7977 Replicate 4
	RMC-7977 (nM)	GFP		EGFR		EGFR A289V		HER2		FGFR2		RET M918T
	299.999	3.1852	2.54923	0.349525	0.755316	0.35656	0.422478	1.88347	2.71833	0.376145	0.598882	0.234511	0.5205
	100	2.3083	1.70952	2.19263	1.87039	0.671172	0.58278	3.19961	2.33652	0.578231	0.858495	0.647479	0.998673
	33.3334	3.61214	2.71929	3.32134	2.53534	1.59553	1.66594	4.65288	4.0143	1.83647	1.99873	1.64958	3.13444
	11.1112	5.01165	4.08691	10.4107	7.42187	4.5364	4.52591	9.91746	9.63648	9.09829	5.73068	9.32896	8.26393
	3.70374	7.97895	7.07902	19.2239	16.7926	17.8954	21.1089	25.3858	22.4551	20.7558	19.8855	22.8745	22.5291
	1.23455	16.3317	14.6488	33.8733	37.4367	41.8643	37.2051	44.5123	48.3047	39.0335	34.9815	38.708	39.5694
	0.411519	30.8511	28.3993	63.5266	67.9988	59.923	62.2421	85.6434		74.0917	70.0485	73.5701	70.3704
	0.137173	63.6261	51.9854	90.1638	95.2601	85.0664	83.778	104.99	100.129	89.9518	88.959	95.6587	87.1774
	0.0457299	90.6153	80.7267	94.2132	96.6053	94.5557	91.88	100.301	100.16	107.219	90.856	103.712	89.6426
	0.0152405	104.132	93.0831	105.432	113.696	89.4785	88.5991	105.871	111.291	98.6061	97.339	102.098	97.5188
	0.00508042	102.873	97.1275	100.65	99.3504	98.5453	101.455	98.2725	101.728	101.397	98.6031	105.222	94.7778
	RMC-7977 Replicate 5
	RMC-7977 (nM)	GFP		EGFR		EGFR A289V		HER2		FGFR2		RET M918T
	299.999	0.853046	0.785823	0.965857	0.645359	0.462097	0.240596	1.56185	1.47124	0.611449	0.30105	0.479174	0.617398
	100	0.516927	0.676873	1.43025	0.686783	0.435364	0.423906	2.27662	1.75312	0.824615	0.370235	1.565	0.813982
	33.3334	1.38156	1.36766	2.20425	1.68752	1.31373	0.744702	3.39551	2.87202	2.15784	1.60809	2.53563	2.01806
	11.1112	1.63887	1.68755	5.80822	5.85619	3.91064	4.11877	6.54797	7.06715	6.61562	7.52438	6.82209	5.96203
	3.70374	3.89434	4.25132	15.711	17.5751	14.9379	16.8207	17.2925	15.7307	18.7006	16.9037	17.1382	16.1906
	1.23455	10.7419	9.24211	31.2127	37.8516	37.9454	39.8797	33.5308	33.1612	39.1028	32.2086	34.3992	27.872
	0.411519	25.4361	24.3072	64.4857	52.9194	63.0686	66.2555	66.7323	68.8997	68.357	71.074	71.5245	68.9427
	0.137173	59.4745	55.3762	85.196	91.0871	79.6811	84.0042	92.1347	89.7085	95.1112	88.864	96.9253	106.285
	0.0457299	76.3732	75.2976	93.5159	94.1395	102.635	102.71	96.6476	88.8441	99.3484	99.9486	102.133	100.558
	0.0152405	116.302	96.6516	93.6794	100.691	96.1543	106.765	91.6831	94.4516	97.9085	101.042	106.96	105.322
	0.00508042	108.546	91.4545	101.866	98.1337	96.1505	103.85	89.9012	110.099	103.967	96.0331	109.717	90.2829
Figure 4f, 4g	Cell proliferation (CellTiter-Glo) of MIA PaCa-2 cells with RTK fusion overexpression treated with adagrasib or RMC-7977
	Adagrasib Replicate 1
	Adagrasib (nM)	GFP		EML4-ALK		CCDC6-RET		FGFR3-TACC3
	1000	39.2279	38.2529	59.5521	57.1664	48.8559	49.2653	64.7055	62.546
	333.333	43.7987	43.2652	71.5209	70.6988	62.8395	55.8056	70.3813	66.4489
	111.111	46.7239	46.7825	80.3669	80.5691	67.2759	63.5355	72.6321	75.7459
	37.037	54.5138	54.0137	91.9503	87.5011	74.1557	77.2205	87.9941	83.5034
	12.3457	62.8693	60.8698	95.266	97.467	85.9789	82.6721	101.332	99.8841
	4.11523	81.0551	80.7173	100.957	97.5452	96.2342	91.2438	103.282	106.108
	1.37174	100.41	92.5699	102.884	103.001	102.342	103.096	106.981	106.522
	0.457247	100.602	94.6544	109.34	102.321	98.6185	102.107	107.71	112.096
	0.152416	99.3767	99.8597	102.941	104.221	105.704	100.603	103.819	110.491
	0.0508053	98.5693	96.8985	110.623	105.306	101.857	98.7113	97.9098	103.167
	0.0169351	97.8483	97.3042	106.066	98.9942	98.3922	97.5709	108.413	108.493
	Adagrasib Replicate 2
	Adagrasib (nM)	GFP		EML4-ALK		CCDC6-RET		FGFR3-TACC3
	1000	43.6688	41.6569	65.8133	67.1764	60.0805	58.9868	54.0478	61.4928
	333.333	43.7932	46.9452	71.0059	76.1183	62.8089	62.8883	64.6421	64.0343
	111.111	49.8801	48.1302	77.7477	78.2259	67.7194	68.3584	67.8445	62.0804
	37.037	51.9729	57.3332	85.8972	85.2029	76.3041	77.5068	78.2478	78.4187
	12.3457	67.3512	66.3445	91.86	91.7842	87.6575	89.5234	89.9642	83.4228
	4.11523	93.7047	88.3549	97.6812	92.3359	96.339	99.5194	100.646	92.6422
	1.37174	103.287	98.0552	98.2942	98.1794	99.6217	92.829	104.525	92.1264
	0.457247	100.228	101.751	100.717	101.939	105.9	98.4969	106.716	98.1621
	0.152416	103.811	101.967	95.2248	103.498	112.065	109.287	97.3546	106.682
	0.0508053	109.186	105.828	105.072	99.6105	104.937	99.884	109.248	98.2009
	0.0169351	109.685	104.713	100.994	97.8083	105.825	103.141	99.8359	91.3995
	RMC-7977 Replicate 1
	RMC-7977 (nM)	GFP		EML4-ALK		CCDC6-RET		FGFR3-TACC3
	299.999	30.9977	28.7136	24.9177	23.431	29.1763	27.1255	33.7734	31.9951
	100	31.9475	29.4851	25.9677	25.2574	34.2401	28.886	36.3395	35.0632
	33.3334	32.6831	29.7578	31.0302	29.1971	35.4335	33.4862	42.5496	41.2478
	11.1112	36.4849	33.3734	43.2053	37.5767	42.1182	40.5611	51.4331	46.0123
	3.70374	40.0606	36.3811	56.5679	51.3666	48.9222	46.445	92.6634	59.4229
	1.23455	50.2611	45.6331	72.0426	64.7183	66.044	58.4874	95.6591	76.5927
	0.411519	71.9695	69.5046	84.6611	80.6688	76.6545	76.1824	89.4235	84.6469
	0.137173	86.569	83.9085	95.3226	87.2166	86.5509	90.4322	93.301	93.0902
	0.0457299	96.0685	89.5475	96.7864	85.4254	88.2959	94.7072	92.0541	86.4453
	0.0152405	85.5541	80.3887	95.975	89.5956	91.6136	92.3999	84.5408	87.3512
	0.00508042	83.447	90.2126	98.6828	93.0502	95.5766	89.6856	95.8201	88.8625
	RMC-7977 Replicate 2
	RMC-7977 (nM)	GFP		EML4-ALK		CCDC6-RET		FGFR3-TACC3
	299.999	30.1019	28.2471	21.7891	21.4058	28.8806	29.973	33.0573	28.0518
	100	32.0014	29.3153	24.3414	23.4665	37.9388	34.2445	34.27	31.0402
	33.3334	36.006	30.1063	30.137	31.3563	42.1565	40.2151	39.5398	39.8961
	11.1112	41.1086	36.2756	45.9255	41.8152	51.7448	49.8196	49.1787	44.6244
	3.70374	44.5797	40.8883	59.0381	56.0076	56.1535	59.4671	54.7402	57.1697
	1.23455	56.7475	49.7437	73.7232	68.9072	69.2343	71.3558	71.4248	73.804
	0.411519	74.2215	70.3654	85.5383	80.3915	86.6242	77.636	82.9702	83.1311
	0.137173	88.2485	83.8246	93.7524	87.695	86.6995	93.285	90.4311	90.2673
	0.0457299	97.3736	81.101	93.5006	94.8179	94.2806	88.7216	97.9351	91.3247
	0.0152405	91.6088	84.2171	95.6639	89.0302	94.3896	98.6166	99.0571	99.6519
	0.00508042	97.9429	77.495	96.8598	91.3997	92.9205	87.5	103.311	93.4267
Figure 4h	PDX (established from patient who developed resistance after sotorasib) treated with sotorasib or RMC-7977
	Days post implant	vehicle							Sotorasib (50 mg/kg qd)							RMC-7977 (10 mg/kg qd)
	0	69.5	122.46	110.82	84.78	113.04	126.65	122.46	68.88	64.62	63.59	113.04	110.82	85.04	37.68	68.88	4.19	8.37	14.1	169.39	71.96	150.88	4.19	291.67	171.92
	3	73.69	179.5	139.42	102.99	143.18	161.63	179.5	178.63	88.59	110.82	266	334.93	205.15	73.54	91.58	4.19	14.13	14.13	154.78	84.91	160.77	4.19	319.59	177.81
	5	172.53	321.39	284.69	178.53	205.15	264.13	250.22	186.94	157.55	150.72	349.71	351.68	241.39	92.48	110.25	4.19	14.13	14.13	205.15	52.99	167.2	4.19	331.13	203.27
	7	483.82	588.03	605.82	307.72	297.87	450.5	321.39	246.18	176.05	167.47	342.5	476.71	267.95	112.52	185.59	14.13	23.55	14.13	273.82	65.42	164.96	4.19	380.34	220.53
	9	810.6	942	899.74	425.09	554.65	805.82	443.92	331.58	189.21	244.17	519.54	611.32	398.65	243.61	145.07	14.13	18.84	14.13	340.61	102.9	150.72	4.19	323.74	308.14
	11	1086.61	1167.45	1014.04	540.79	759.88	1182.05	605.82	425.53	301.44	264.94	591.37	759.88	482.3	353.25	205.15	14.13	14.13	18.84	381.51	94.99	212.84	4.19	318.19	347.86
	13	1183.15	1551.22	1091.51	635.85	1436.03	1669.11	795.92	578	448.69	293.95	669.29	934.35	671.06	452.16	311.49	18.84	14.13	18.84	482.56	88.65	259.96	4.19	318.19	402.71
	15	1459.32	1766.25	1215.13	708.46	1551.74	1793.94	1022.14	588.05	678.52	381.51	835.31	1179.8	721.89	452.16	273.05	14.13	23.55	40.69	594.34	159.71	360.52	14.13	477.03	428.14
	17	1846.32	2011.69	1415.09	816.71	1695.62	2004.97	1424.25	618.21	1117.57	607.7	1169.32	1431.61	850.16	549.62	282.36	41.87	50.24	85	549.87	205.15	360.52	33.49	466.21	452.63

## Sheet: ED Fig 1
		ED Figure 1b,d,f	Gene mutation features from trained Random Forest regression model mapping gene mutation status to gene effect
			KRAS				NRAS				HRAS
				Rank	Feature Importance			Rank	Feature Importance			Rank	Feature Importance
			KRAS	0	1.67974		NRAS	0	1.6333		HRAS	0	1.11454
			TENM3	1	-0.229242		DMD	1	-0.0309667		NBPF20	1	0.170869
			PKHD1	2	-0.399485		SLIT2	2	-0.0314305		USP34	2	-0.221257
			ZAN	3	-0.482773		NBPF10	3	-0.284869		TTN	3	-0.224788
			WNK2	4	-0.484874		PIK3CA	4	-0.296388		GLI2	4	-0.253409
			CACNA1G	5	-0.485491		KRAS	5	-0.312262		ZXDA	5	-0.255279
			MGA	6	-0.495645		MT.ND1	6	-0.313011		DACH1	6	-0.26088
			KIR2DL3	7	-0.514075		EPAS1	7	-0.422386		MT.ND5	7	-0.261866
			ZNF66	8	-0.565874		CHD5	8	-0.422629		TP53	8	-0.272483
			SPHKAP	9	-0.569467		ARIH2OS	9	-0.443484		KMT2B	9	-0.296422
			LRP1B	10	-0.610079		DOCK10	10	-0.444655		MROH1	10	-0.31159
			NBPF11	11	-0.625321		ATP10A	11	-0.458151		MGAM2	11	-0.336013
			CYP2D6	12	-0.638265		OR2T4	12	-0.464018		ATM	12	-0.353731
			NAV3	13	-0.63969		CACNA1D	13	-0.48501		BSN	13	-0.366474
			LINC02203	14	-0.641918		VCAN	14	-0.520139		MUC12	14	-0.373929
			TAS2R45	15	-0.655427		DNAH10	15	-0.53543		MT.CO3	15	-0.383777
			ADAMTS20	16	-0.655559		ZZEF1	16	-0.542637		SPTBN5	16	-0.3849
			MACF1	17	-0.656078		PLEKHG4B	17	-0.549331		OR2T4	17	-0.407352
			SLIT3	18	-0.66085		DYSF	18	-0.55865		HMCN2	18	-0.407715
			TNN	19	-0.6666		OBSCN	19	-0.572282		ZNF729	19	-0.422275
			HMCN1	20	-0.676803		CSMD1	20	-0.572333		HSPG2	20	-0.431523
			ABCA12	21	-0.695483		LRP1	21	-0.579164		DST	21	-0.434456
			NCOR2	22	-0.699859		MT.ND5	22	-0.591663		SPAG17	22	-0.459539
			MT.ND6	23	-0.701123		NEB	23	-0.593911		PTPRT	23	-0.460514
			CAMSAP1	24	-0.70171		SPTA1	24	-0.594184		DOCK6	24	-0.464006
			AHDC1	25	-0.711119		COBL	25	-0.599206		BRD4	25	-0.465539
			TP53	26	-0.714957		CCDC187	26	-0.601601		MTUS2	26	-0.469446
			NPAP1	27	-0.715787		LRBA	27	-0.602472		MT.CO1	27	-0.473702
			PTPRD	28	-0.729439		OBSL1	28	-0.606426		LRP1B	28	-0.474418
			LILRA1	29	-0.737406		PKD1	29	-0.60797		HLA.DRB5	29	-0.480583
			BCL9L	30	-0.738995		BOD1L1	30	-0.615529		MUC5AC	30	-0.48511
			ACACB	31	-0.740953		GTPBP6	31	-0.616339		MUC16	31	-0.487984
			HLA.DRB5	32	-0.742272		PCDH8	32	-0.61734		DLEC1	32	-0.488602
			SCN7A	33	-0.744694		DNAH14	33	-0.628652		FASN	33	-0.490873
			RP1L1	34	-0.752046		SLC25A5	34	-0.630505		BICRA	34	-0.492066
			MT.CYB	35	-0.756601		LLGL2	35	-0.632103		LILRA1	35	-0.503212
			MT.ND4	36	-0.756939		BSN	36	-0.632237		TENM1	36	-0.504318
			IGF2R	37	-0.762204		AKAP13	37	-0.632325		GOLGA6L1	37	-0.5074
			ASPM	38	-0.767295		FCGBP	38	-0.634057		KIF1A	38	-0.507842
			DOCK2	39	-0.767881		ZNF831	39	-0.643222		EVPL	39	-0.512887
			CUBN	40	-0.773617		PRKDC	40	-0.645724		ADAMTS14	40	-0.515646
			FAT4	41	-0.773646		CASZ1	41	-0.648927		UTP20	41	-0.517284
			FAT3	42	-0.780038		VPS13B	42	-0.649697		PLXNB2	42	-0.518789
			ANKDD1A	43	-0.78021		TUBGCP6	43	-0.661897		MT.ND6	43	-0.523906
			MUC5AC	44	-0.782857		RP1L1	44	-0.664403		AC236972.4	44	-0.52793
			CASZ1	45	-0.789666		SCN7A	45	-0.667328		TG	45	-0.535671
			LILRA6	46	-0.80135		COPG2	46	-0.673396		UBR5	46	-0.538891
			WNK1	47	-0.806188		SIRPA	47	-0.673575		ADAMTS7	47	-0.539323
			KIR2DL1	48	-0.815484		HIVEP3	48	-0.675728		HMCN1	48	-0.540715
			CNTNAP4	49	-0.818811		TENM4	49	-0.67608		LAMA5	49	-0.542671
			MYH9	50	-0.819403		ERICH3	50	-0.680532		MYO15B	50	-0.548841
			OBSL1	51	-0.819952		TNS2	51	-0.681462		WIZ	51	-0.559859
			PRSS1	52	-0.823583		USP43	52	-0.692008		DNAH12	52	-0.560974
			NLRP2	53	-0.826568		CPSF1	53	-0.693206		CDH23	53	-0.57256
			NUP210	54	-0.828333		CACNA1B	54	-0.701955		CSMD1	54	-0.574017
			RNF17	55	-0.829226		CFAP47	55	-0.706043		UNC13A	55	-0.581876
			DIP2C	56	-0.830697		SPDYE6	56	-0.710292		PCDHB7	56	-0.585466
			ATP10A	57	-0.834299		ARHGEF17	57	-0.712547		LILRB1	57	-0.585836
			FLG	58	-0.83661		NBPF11	58	-0.716068		RP1L1	58	-0.592112
			PCSK4	59	-0.838397		SETBP1	59	-0.720057		PTPRB	59	-0.595114
			SDK1	60	-0.845073		NWD1	60	-0.725579		FRRS1L	60	-0.595491
			CHTF18	61	-0.848142		HMCN1	61	-0.730042		PIK3CA	61	-0.601917
			DNAH3	62	-0.851221		NRK	62	-0.731317		HUWE1	62	-0.60306
			CACNA1A	63	-0.851884		COL5A3	63	-0.733258		CRLF2	63	-0.603231
			KLF14	64	-0.852069		TAS2R45	64	-0.73433		AGRN	64	-0.608153
			MN1	65	-0.854007		PTPRT	65	-0.735494		ANKRD11	65	-0.617905
			TICRR	66	-0.857309		NOTCH1	66	-0.738709		SORL1	66	-0.618464
			MT.CO3	67	-0.85777		MT.CO1	67	-0.738753		EPPK1	67	-0.618828
			LILRA2	68	-0.866749		ZNF208	68	-0.739752		NAV1	68	-0.619377
			ZFHX3	69	-0.867113		AKAP9	69	-0.740627		ADGRB3	69	-0.619876
			ADAMTS18	70	-0.870274		PLEC	70	-0.743786		MUC5B	70	-0.625608
			VCAN	71	-0.871864		CMYA5	71	-0.744655		CYP2D6	71	-0.627603
			EPPK1	72	-0.875338		LILRA1	72	-0.751508		CACNA1S	72	-0.630042
			MT.CO2	73	-0.87855		KIR2DL3	73	-0.754127		ATG2A	73	-0.631333
			LPA	74	-0.878609		PRAMEF13	74	-0.758807		MAGEC1	74	-0.637364
			SI	75	-0.882747		PPL	75	-0.761856		NWD1	75	-0.643595
			SYNE2	76	-0.88843		EP400	76	-0.765041		FCGBP	76	-0.644507
			PTEN	77	-0.889938		CSMD2	77	-0.769332		DOP1B	77	-0.645898
			GOLGA6L10	78	-0.892688		SPTB	78	-0.770357		RYR1	78	-0.646427
			CFTR	79	-0.894166		CACNA1S	79	-0.772925		NBPF14	79	-0.647965
			IFT140	80	-0.894678		HLA.C	80	-0.77395		KIAA1109	80	-0.651107
			LAMB4	81	-0.895968		SVEP1	81	-0.776258		LINC02203	81	-0.652333
			ERICH3	82	-0.899015		MACF1	82	-0.779832		DLG5	82	-0.654803
			MED12L	83	-0.899518		AKAP6	83	-0.780154		PRSS1	83	-0.656714
			LRFN2	84	-0.90118		CFAP65	84	-0.780963		CELSR3	84	-0.65824
			ICE1	85	-0.902643		SCN1A	85	-0.782778		DCHS2	85	-0.658309
			FBN3	86	-0.905689		ARID1B	86	-0.785795		PLEC	86	-0.663245
			MUC16	87	-0.908109		TBC1D3B	87	-0.786032		COL22A1	87	-0.666269
			HGH1	88	-0.908209		COL22A1	88	-0.789288		SETBP1	88	-0.667109
			NBPF26	89	-0.909845		NOTCH2	89	-0.791068		SPTBN2	89	-0.670498
			MROH1	90	-0.910169		PLXNA3	90	-0.792787		PCNX3	90	-0.671466
			COL27A1	91	-0.911886		WDR87	91	-0.792881		ZZEF1	91	-0.673709
			AC099489.1	92	-0.914343		TENM1	92	-0.793637		DNAH14	92	-0.675111
			ANKRD11	93	-0.920795		CNTNAP5	93	-0.794528		GSTT4	93	-0.676152
			ANKRD30A	94	-0.92206		MUC12	94	-0.797388		ADGB	94	-0.688408
			LRP2	95	-0.923164		MDN1	95	-0.798606		SVIL	95	-0.690168
			PRAMEF13	96	-0.92594		TTC6	96	-0.801327		TMEM132C	96	-0.690466
			CUL9	97	-0.926226		LAMB2	97	-0.803392		CELSR1	97	-0.691292
			NRAP	98	-0.928837		MAGEL2	98	-0.804528		DOCK4	98	-0.691582
			KIAA1109	99	-0.929074		NBPF14	99	-0.809738		PXDN	99	-0.694188
			NRXN1	100	-0.931596		ALK	100	-0.822394		MT.CO2	100	-0.694823
			ALK	101	-0.932061		NLRP2	101	-0.825488		SLC25A5	101	-0.697249
			SIRPA	102	-0.935128		FBN2	102	-0.826122		CPSF1	102	-0.712104
			SALL3	103	-0.935743		PREX1	103	-0.829599		STARD9	103	-0.715028
			C2orf16	104	-0.936218		UNC13A	104	-0.832522		RERE	104	-0.718829
			MGAM	105	-0.93626		MYO9A	105	-0.833896		MYO15A	105	-0.719516
			HLA.DRB1	106	-0.938608		TRPM2	106	-0.835524		GOLGA6L22	106	-0.729609
			PCNX2	107	-0.94041		MYO10	107	-0.83668		ZBED3	107	-0.733495
			USH2A	108	-0.940606		ZFHX4	108	-0.83743		DNAH1	108	-0.734564
			ABCB5	109	-0.941678		CSMD3	109	-0.839862		TDRD6	109	-0.734582
			AC236972.4	110	-0.941692		MYOM2	110	-0.844662		TAS2R31	110	-0.735299
			CFAP47	111	-0.941754		MGAM2	111	-0.850468		USH2A	111	-0.737249
			CSPG4	112	-0.943188		GTF3C1	112	-0.858938		ADCY5	112	-0.738375
			BRCA2	113	-0.944495		UBR5	113	-0.859922		POLRMT	113	-0.740441
			PEG3	114	-0.947793		GOLGA6L9	114	-0.860607		SMG1	114	-0.742183
			NBPF10	115	-0.948544		CACNA1E	115	-0.864369		CCDC168	115	-0.743635
			LRRC7	116	-0.950673		MYH1	116	-0.864551		ARID1B	116	-0.745408
			DYNC1H1	117	-0.951928		PDZD2	117	-0.870281		CASKIN1	117	-0.747021
			ABCA3	118	-0.953089		PKHD1	118	-0.872915		RTL1	118	-0.748233
			REXO1	119	-0.954765		FRRS1L	119	-0.876427		COL6A5	119	-0.748649
			SCN10A	120	-0.955568		NBPF26	120	-0.87902		DOCK2	120	-0.749759
			MT.ATP6	121	-0.958487		NLRP5	121	-0.883012		ARHGEF17	121	-0.74993
			CAMTA1	122	-0.959123		DCC	122	-0.884053		NBPF11	122	-0.754957
			MYH8	123	-0.959792		SMARCA4	123	-0.88422		SZT2	123	-0.75586
			FSIP2	124	-0.961841		TAS2R31	124	-0.886265		CCDC187	124	-0.757638
			BICRA	125	-0.96634		AC236972.4	125	-0.886706		MT.ND2	125	-0.758126
			FRRS1L	126	-0.967399		DOCK2	126	-0.891193		ADGRG4	126	-0.759002
			TASOR2	127	-0.967949		CIT	127	-0.893966		RYR3	127	-0.760213
			XIRP2	128	-0.968316		MEGF6	128	-0.895584		EPG5	128	-0.760806
			RYR1	129	-0.969425		MYO7A	129	-0.896291		KIR2DL3	129	-0.763117
			KIF26A	130	-0.978472		PCARE	130	-0.896394		ABCA12	130	-0.76996
			PKHD1L1	131	-0.980834		MT.ND6	131	-0.900117		CNTNAP3	131	-0.770739
			EPG5	132	-0.981722		TNRC18	132	-0.900436		KMT2C	132	-0.77292
			PSPH	133	-0.983294		FOXK1	133	-0.904011		DLGAP2	133	-0.773007
			NIPBL	134	-0.984601		CHD6	134	-0.904699		KRAS	134	-0.774354
			ARIH2OS	135	-0.986155		LAMA2	135	-0.905316		PCDHB8	135	-0.77867
			CSMD1	136	-0.986851		DNAH7	136	-0.905331		TAS2R45	136	-0.7853
			SPAG17	137	-0.988746		TEP1	137	-0.908106		TRANK1	137	-0.791369
			SYNE1	138	-0.994183		THSD7B	138	-0.91353		TNS2	138	-0.793928
			PXDNL	139	-0.996322		COL20A1	139	-0.915174		ARFGEF3	139	-0.798099
			CCDC187	140	-0.996691		ASTN1	140	-0.91963		CAPN15	140	-0.798875
			RYR2	141	-0.99863		GLI3	141	-0.930609		HECW1	141	-0.799223
			MT.ND2	142	-1.00006		MROH1	142	-0.933571		LILRA6	142	-0.80154
			LAMA3	143	-1.00042		PLCE1	143	-0.934652		MT.ND4	143	-0.80531
			DNAH17	144	-1.00047		ADAMTSL2	144	-0.937941		MT.CYB	144	-0.805577
			DNAH5	145	-1.00119		MT.CO2	145	-0.941608		HTT	145	-0.805869
			CHD3	146	-1.00162		FER1L6	146	-0.941842		IQGAP3	146	-0.806977
			MPDZ	147	-1.00207		CASKIN1	147	-0.943073		WDR87	147	-0.807862
			DSCAM	148	-1.0022		FRY	148	-0.943971		SRRM2	148	-0.80894
			ADGRL3	149	-1.00335		KIR2DL1	149	-0.946807		MEGF6	149	-0.812284
			ADCY5	150	-1.00367		HLA.A	150	-0.948302		MUC6	150	-0.812404
			TDRD15	151	-1.0045		APOB	151	-0.949302		MALRD1	151	-0.812553
			KMT2D	152	-1.00723		KRT10	152	-0.950958		NOTCH2	152	-0.814514
			CPLANE1	153	-1.00836		TYRO3	153	-0.955478		ZNF292	153	-0.815989
			TNXB	154	-1.00914		HLA.DRB5	154	-0.959361		PRDM2	154	-0.816346
			FMN1	155	-1.0096		AGRN	155	-0.959434		PIEZO2	155	-0.817032
			SYN2	156	-1.01059		COL5A1	156	-0.960657		DUX4	156	-0.822574
			ADGRB3	157	-1.01355		ADAMTS20	157	-0.961418		SLIT1	157	-0.824349
			FER1L6	158	-1.01565		PIEZO1	158	-0.963197		SIGLEC1	158	-0.826203
			SVEP1	159	-1.01587		EPG5	159	-0.963899		TTC28	159	-0.826417
			HLA.A	160	-1.01598		PCNX3	160	-0.965061		DCDC1	160	-0.827268
			MYH7	161	-1.0179		DIP2A	161	-0.965963		SHROOM2	161	-0.829137
			CELSR2	162	-1.01934		VPS13D	162	-0.972727		PRAMEF18	162	-0.830383
			ERCC6	163	-1.02095		FAT3	163	-0.973045		ADGRB1	163	-0.831037
			NF1	164	-1.02223		PAPPA	164	-0.973508		DNAH2	164	-0.832743
			PLEKHG4B	165	-1.02253		DNAH1	165	-0.975188		HLA.DRB1	165	-0.835014
			ADGRG4	166	-1.02509		CNTNAP3	166	-0.975201		TNR	166	-0.8374
			HMCN2	167	-1.02684		KMT2B	167	-0.975371		ABCA2	167	-0.839707
			LRRK1	168	-1.02775		OTOG	168	-0.975683		HGH1	168	-0.839877
			PKD1	169	-1.02885		SETD1A	169	-0.975821		ZFHX4	169	-0.840214
			ZXDA	170	-1.02999		HLA.DRB1	170	-0.981393		FMN1	170	-0.844471
			CDC42BPG	171	-1.03053		MUC16	171	-0.982094		ZNF66	171	-0.84541
			MT.ND5	172	-1.03099		COL4A2	172	-0.982777		SLC12A5	172	-0.845912
			HECTD4	173	-1.0327		TTN	173	-0.984475		GNAS	173	-0.846156
			ABCA1	174	-1.03271		SPEN	174	-0.986264		KRTAP9.6	174	-0.847449
			HLA.B	175	-1.03556		ARMCX2	175	-0.987281		ASXL3	175	-0.849123
			NEB	176	-1.03691		PRAMEF18	176	-0.992165		PRSS3	176	-0.849172
			LAMB2	177	-1.03977		MYO15B	177	-0.993553		NBEAL2	177	-0.850201
			TTN	178	-1.04039		B4GALNT4	178	-0.995138		IGDCC4	178	-0.850794
			GLI3	179	-1.04287		LYST	179	-0.999021		DNAH11	179	-0.851534
			PCDH17	180	-1.04351		ZNF236	180	-1.00026		HELZ2	180	-0.852655
			PRAMEF18	181	-1.04718		MT.ND3	181	-1.00523		FLG	181	-0.854039
			SDK2	182	-1.04784		TULP4	182	-1.00618		RIMBP2	182	-0.854734
			POLQ	183	-1.04792		APC2	183	-1.00698		DNAH17	183	-0.856391
			OBSCN	184	-1.04864		CCL4L2	184	-1.00749		FAT1	184	-0.857078
			SLC4A3	185	-1.05198		LAMA5	185	-1.01171		NOTCH1	185	-0.857173
			LILRB3	186	-1.05306		CACNA1C	186	-1.02119		ABCA13	186	-0.858115
			TSC2	187	-1.05488		IGDCC4	187	-1.02657		BCL9L	187	-0.858996
			MYH14	188	-1.05727		NAV2	188	-1.02886		PRRC2A	188	-0.859131
			DOCK3	189	-1.05841		SETX	189	-1.03172		NLRC5	189	-0.860912
			ASXL3	190	-1.06022		TENM2	190	-1.03192		ZFHX2	190	-0.863755
			IRS2	191	-1.06113		PLXNA2	191	-1.03276		IGFN1	191	-0.864437
			VWA5B2	192	-1.06161		LRP1B	192	-1.03449		LAMA2	192	-0.869014
			TNS1	193	-1.06296		UTP20	193	-1.03512		NEB	193	-0.870066
			TTBK1	194	-1.06312		PTPRS	194	-1.03618		CPAMD8	194	-0.870732
			HERC2	195	-1.06349		TECTA	195	-1.037		SETD2	195	-0.872517
			TCHH	196	-1.06394		MAGEC1	196	-1.03817		DOCK10	196	-0.872922
			HSPG2	197	-1.0642		MT.ND4	197	-1.03845		MGA	197	-0.873714
			STARD9	198	-1.06425		LRRK1	198	-1.03965		OBSCN	198	-0.87459
			FRY	199	-1.07017		HERC2	199	-1.04194		MYO9A	199	-0.875752
			ALMS1	200	-1.0704		SI	200	-1.04214		LILRA2	200	-0.876221
			PCDHB7	201	-1.07055		ABCA3	201	-1.04656		DNAH3	201	-0.876976
			ZBED3	202	-1.07109		DOCK3	202	-1.05583		NBPF26	202	-0.877832
			ARMCX2	203	-1.07195		ATM	203	-1.05786		ADAMTS2	203	-0.878885
			NOTCH2	204	-1.07413		NLRP3	204	-1.05983		PEG3	204	-0.884423
			DSCAML1	205	-1.07716		NAV1	205	-1.06021		CACNA1C	205	-0.884436
			TUBGCP6	206	-1.07875		F5	206	-1.06163		LAMB4	206	-0.885456
			NBPF20	207	-1.08056		ABCB5	207	-1.0648		WDFY3	207	-0.886173
			GOLGA6L9	208	-1.08071		ALMS1	208	-1.0653		TRPM2	208	-0.886182
			ALPK3	209	-1.08283		MAST4	209	-1.06575		CRYBG2	209	-0.887836
			PTPRS	210	-1.08618		CRYBG2	210	-1.06619		CACNA1H	210	-0.889017
			SOGA1	211	-1.0872		PLXNB2	211	-1.06873		CFAP54	211	-0.889047
			BCORL1	212	-1.08726		AUTS2	212	-1.06912		TENM3	212	-0.890518
			DST	213	-1.08796		LILRA2	213	-1.07042		ARID1A	213	-0.895997
			MUC5B	214	-1.08833		INTS1	214	-1.07076		LRP2	214	-0.896156
			HCFC1	215	-1.08901		C2orf16	215	-1.0719		STAB2	215	-0.897455
			KDM6B	216	-1.08909		STARD8	216	-1.07256		PKD1L1	216	-0.89871
			ADAMTSL1	217	-1.09567		PCNT	217	-1.07419		SPTBN1	217	-0.89871
			SCN11A	218	-1.09573		FAT1	218	-1.07442		KLF14	218	-0.899259
			BOP1	219	-1.09587		ADGRL1	219	-1.07522		ASTN2	219	-0.899662
			FREM1	220	-1.09596		STARD9	220	-1.08067		FLNC	220	-0.904227
			DUX4	221	-1.09615		LRRK2	221	-1.08174		HIVEP1	221	-0.904317
			ADAMTS2	222	-1.09697		ASPM	222	-1.08356		CFTR	222	-0.906063
			SPTA1	223	-1.0979		FNDC1	223	-1.08498		KCNQ2	223	-0.907155
			NBPF9	224	-1.09932		CCDC88C	224	-1.08709		ERICH3	224	-0.90992
			MYO9A	225	-1.09978		PRSS3	225	-1.08747		FAT4	225	-0.911958
			MICAL3	226	-1.09981		LILRB1	226	-1.0876		PRKDC	226	-0.912477
			ADAMTSL2	227	-1.10012		SLC27A3	227	-1.08849		APOB	227	-0.914432
			TENM2	228	-1.1037		DNAH17	228	-1.08857		B4GALNT4	228	-0.915277
			TRRAP	229	-1.10375		MUC5AC	229	-1.0888		MROH7	229	-0.915342
			CHD6	230	-1.10402		CNTNAP4	230	-1.09145		CELSR2	230	-0.916773
			COL24A1	231	-1.10413		TAF1L	231	-1.09498		HLA.C	231	-0.916839
			HIVEP3	232	-1.10457		NRAP	232	-1.09674		SIRPA	232	-0.917231
			CASKIN1	233	-1.10491		NACC2	233	-1.09713		TSHZ3	233	-0.91741
			COL5A1	234	-1.10669		SETD2	234	-1.09729		CDC42BPG	234	-0.919221
			DOT1L	235	-1.10719		ZNF66	235	-1.09822		EYS	235	-0.923075
			INTS1	236	-1.10903		SLC39A4	236	-1.0998		TUBGCP6	236	-0.926127
			VPS13A	237	-1.11025		UTRN	237	-1.10081		CCDC88C	237	-0.928681
			LOXHD1	238	-1.11099		CHD3	238	-1.10804		SPTBN4	238	-0.93336
			WDFY3	239	-1.11152		SYNE1	239	-1.11214		MROH2B	239	-0.936886
			CELSR1	240	-1.1117		GXYLT1	240	-1.11219		COL5A1	240	-0.937235
			ZFHX2	241	-1.1124		HIVEP1	241	-1.11255		ANKDD1A	241	-0.939136
			PLXNB2	242	-1.11467		MYH6	242	-1.11352		CDKN2A	242	-0.940296
			DYSF	243	-1.11602		BRCA2	243	-1.11572		VPS13A	243	-0.940395
			MT.ND1	244	-1.11835		ZFPM2	244	-1.11623		PCARE	244	-0.941452
			SETD1A	245	-1.12043		CPAMD8	245	-1.11912		NLRP3	245	-0.941577
			MROH2B	246	-1.12075		ITPR3	246	-1.12326		MT.ATP6	246	-0.942078
			CAPN15	247	-1.12144		HUWE1	247	-1.12405		MPDZ	247	-0.943216
			BIRC6	248	-1.12173		IQSEC2	248	-1.12983		MAGEL2	248	-0.943822
			TRPM2	249	-1.12253		CTNND2	249	-1.13395		MAP2	249	-0.944252
			DIP2A	250	-1.12363		RANBP2	250	-1.13405		KMT2D	250	-0.944587
			NID2	251	-1.12385		CRLF2	251	-1.13442		COL4A4	251	-0.946237
			C2CD3	252	-1.12426		ACACB	252	-1.13516		PKHD1	252	-0.949992
			PRR12	253	-1.12432		ZNF536	253	-1.138		DNAH6	253	-0.950802
			CMYA5	254	-1.12469		RECQL4	254	-1.13916		WDR97	254	-0.952249
			SLC39A4	255	-1.12677		IGF2R	255	-1.14287		BDP1	255	-0.953367
			RREB1	256	-1.13127		FAT2	256	-1.14319		FAT3	256	-0.953704
			MYOM3	257	-1.13855		PCDHB6	257	-1.14751		NBPF9	257	-0.955107
			IGFN1	258	-1.1395		SPTBN5	258	-1.15076		VPS13B	258	-0.955368
			MYT1L	259	-1.14019		PRRC2C	259	-1.1555		TNRC18	259	-0.956918
			TECTA	260	-1.14123		MT.ND2	260	-1.16128		COPG2	260	-0.957876
			EPHB6	261	-1.14177		SCRIB	261	-1.16196		GRIN3B	261	-0.958031
			GOLGA3	262	-1.1426		LINC02203	262	-1.16411		ADGRV1	262	-0.958157
			ANK2	263	-1.14267		NIPBL	263	-1.16421		FER1L6	263	-0.959121
			SZT2	264	-1.14351		EPHA1	264	-1.16523		TYRO3	264	-0.960643
			TAS2R31	265	-1.14511		GSTT4	265	-1.16881		BRAF	265	-0.962852
			DNAH12	266	-1.14828		SCN10A	266	-1.16888		ADGRA1	266	-0.963475
			CCL4L2	267	-1.1487		RYR1	267	-1.16978		ADAMTSL1	267	-0.968022
			FBN1	268	-1.14997		MGAM	268	-1.16992		NOTCH3	268	-0.968579
			ABCA13	269	-1.15088		DLG5	269	-1.17001		SEC16A	269	-0.969119
			HIVEP1	270	-1.15281		KDM6B	270	-1.17009		SPTB	270	-0.971357
			MAGEL2	271	-1.15299		ADAMTSL3	271	-1.1728		THSD7B	271	-0.972057
			CNTNAP5	272	-1.15322		LMTK3	272	-1.17434		ZNF208	272	-0.972138
			BSN	273	-1.15642		DUX4	273	-1.17859		OTOG	273	-0.972195
			FRYL	274	-1.15708		CUBN	274	-1.1788		DIP2C	274	-0.972863
			MTUS2	275	-1.15715		ZBED3	275	-1.18033		SETD1A	275	-0.972873
			DNAH1	276	-1.15793		ARHGAP23	276	-1.1805		MYH7	276	-0.973963
			SPEF2	277	-1.15802		CABIN1	277	-1.18132		KIR2DL1	277	-0.973986
			DCHS1	278	-1.15922		DIP2C	278	-1.18553		APC	278	-0.974618
			NCKAP5	279	-1.16055		MAP3K15	279	-1.18658		DNHD1	279	-0.975291
			KRTAP9.6	280	-1.16056		PRSS1	280	-1.18749		KALRN	280	-0.976185
			MYO18B	281	-1.16148		COL11A1	281	-1.18831		SPDYE6	281	-0.976251
			COL4A4	282	-1.16175		ZXDA	282	-1.18876		SALL3	282	-0.976683
			SETBP1	283	-1.1629		DMXL2	283	-1.19159		PLXNA2	283	-0.98328
			CREBBP	284	-1.16436		TP53	284	-1.19189		PSPH	284	-0.983567
			NOTCH4	285	-1.16454		FGD5	285	-1.19379		SYN2	285	-0.985418
			CRYBG2	286	-1.16474		JMJD1C	286	-1.2004		IGSF9B	286	-0.986315
			PRDM2	287	-1.16491		CFAP46	287	-1.20447		MAP1A	287	-0.987185
			CSMD2	288	-1.16513		BCL9L	288	-1.20454		DSCAM	288	-0.988789
			NWD1	289	-1.16851		EPPK1	289	-1.20648		ALK	289	-0.989144
			ADGRV1	290	-1.16921		PCSK5	290	-1.20785		TNN	290	-0.989224
			MTOR	291	-1.1702		GOLGA6L22	291	-1.20851		MYO18A	291	-0.990022
			DNAH2	292	-1.17091		CAMSAP1	292	-1.20868		GCN1	292	-0.990421
			FNDC1	293	-1.17218		KIF26B	293	-1.20908		CACNA1E	293	-0.990731
			PCLO	294	-1.17467		PCSK4	294	-1.21165		DNAH7	294	-0.994106
			NACC2	295	-1.17476		LZTS3	295	-1.21357		DNAH5	295	-0.995094
			SLC12A5	296	-1.17499		ADGRA1	296	-1.21364		INF2	296	-0.995743
			SIPA1L2	297	-1.17537		POLRMT	297	-1.21642		KNDC1	297	-0.996643
			TBC1D3B	298	-1.17539		WDR97	298	-1.21772		CEP170B	298	-0.996944
			VWF	299	-1.17697		KLF14	299	-1.21813		CACNA1G	299	-0.99765
			RERE	300	-1.17862		CAPN15	300	-1.21871		CACNA1I	300	-0.997895
			USP34	301	-1.17865		DNAH12	301	-1.22003		SVEP1	301	-0.99803
			NRXN2	302	-1.18223		MT.CO3	302	-1.22605		DIP2A	302	-1.00195
			NOTCH3	303	-1.18353		FSIP2	303	-1.22827		PCDH10	303	-1.00236
			PREX2	304	-1.18567		MT.CYB	304	-1.22929		NACC2	304	-1.00252
			APC	305	-1.18747		ZNF407	305	-1.23031		FRY	305	-1.00641
			BRD4	306	-1.1875		MT.ATP6	306	-1.23253		LRRC7	306	-1.00806
			GTF3C1	307	-1.18929		BRAF	307	-1.23856		PTPRF	307	-1.00981
			CFAP46	308	-1.19069		USH2A	308	-1.23951		AC099489.1	308	-1.01223
			CEP350	309	-1.19082		HGH1	309	-1.24115		RADIL	309	-1.01319
			PCDHB8	310	-1.1915		FAM83H	310	-1.24664		MYH4	310	-1.01559
			PIK3CA	311	-1.19189		DACH1	311	-1.24774		COL6A3	311	-1.01632
			DACH1	312	-1.19225		MAMDC4	312	-1.24915		KMT2A	312	-1.01944
			AKAP13	313	-1.19583		NF1	313	-1.24989		SDK2	313	-1.02019
			SPTBN2	314	-1.19639		DCDC1	314	-1.25294		THSD7A	314	-1.02037
			KMT2C	315	-1.1966		TNR	315	-1.25298		TTC6	315	-1.02043
			NUMA1	316	-1.19753		WNK1	316	-1.25319		GOLGB1	316	-1.02077
			GNAS	317	-1.19817		NBAS	317	-1.25668		VPS13D	317	-1.02177
			DLGAP2	318	-1.19853		ANKRD30A	318	-1.25738		PKHD1L1	318	-1.02221
			OR8U1	319	-1.19912		RNF213	319	-1.25778		MTOR	319	-1.02324
			GPR179	320	-1.19948		FLG	320	-1.25919		SPTA1	320	-1.02327
			COBL	321	-1.20051		KCNQ2	321	-1.26037		SCN11A	321	-1.02333
			DOCK4	322	-1.20072		ABCA2	322	-1.26182		DUSP27	322	-1.02422
			ZNF236	323	-1.20078		MYO5B	323	-1.26345		CSPG4	323	-1.0244
			SPTBN1	324	-1.20099		TTBK1	324	-1.26533		COL18A1	324	-1.02519
			DYNC2H1	325	-1.20155		BTBD11	325	-1.26537		HCFC1	325	-1.02596
			LRRK2	326	-1.20206		MYO15A	326	-1.26568		PTPN13	326	-1.02825
			GXYLT1	327	-1.20306		TRANK1	327	-1.26598		PCDHB6	327	-1.02993
			SVIL	328	-1.20382		SPAG17	328	-1.26664		CIC	328	-1.03154
			ADGRL1	329	-1.20403		LAMA3	329	-1.2667		BCORL1	329	-1.03185
			MAP2	330	-1.2049		MICAL3	330	-1.26731		EML6	330	-1.03235
			DNAH14	331	-1.20517		PIEZO2	331	-1.26776		ZAN	331	-1.03281
			MGAM2	332	-1.20696		DSCAML1	332	-1.27182		BAHCC1	332	-1.03334
			ARID1A	333	-1.20792		SCN2A	333	-1.27203		HRNR	333	-1.03493
			RBP3	334	-1.20956		INF2	334	-1.2727		COL12A1	334	-1.03498
			KIAA1671	335	-1.21121		CSPG4	335	-1.27426		CACNA1B	335	-1.03577
			ADAMTS7	336	-1.21191		KMT2C	336	-1.27508		ZNF469	336	-1.03611
			ARFGEF3	337	-1.21308		NBEA	337	-1.27659		PRR12	337	-1.03714
			CR1	338	-1.21313		ATG2A	338	-1.27765		JMJD1C	338	-1.03852
			HUWE1	339	-1.21335		DNAH11	339	-1.27982		ICE1	339	-1.03924
			SLC25A5	340	-1.21396		RAI1	340	-1.28188		TLN2	340	-1.04065
			TNR	341	-1.21541		WIZ	341	-1.28951		RYR2	341	-1.04105
			NBPF14	342	-1.21686		ADAMTS7	342	-1.29127		MT.ND4L	342	-1.04131
			TDRD6	343	-1.21809		PCLO	343	-1.29176		LRRIQ1	343	-1.04348
			ANK1	344	-1.21878		SHROOM2	344	-1.29536		CTNND2	344	-1.04359
			FLNC	345	-1.21946		MYO18A	345	-1.29728		MAMDC4	345	-1.04432
			MYO15A	346	-1.22079		BCORL1	346	-1.29875		SLC39A4	346	-1.04512
			NBPF12	347	-1.22086		DNAH6	347	-1.29978		KDM6B	347	-1.0472
			TRIOBP	348	-1.22172		CEP170B	348	-1.30363		LMTK3	348	-1.04779
			BDP1	349	-1.22259		EPB41L3	349	-1.3059		HLA.B	349	-1.04817
			ZFHX4	350	-1.22316		CACNA1A	350	-1.30609		ALPK3	350	-1.04819
			DNAH9	351	-1.2254		TRIOBP	351	-1.30888		MUC17	351	-1.04883
			CIT	352	-1.22558		STAB2	352	-1.30957		PPCS	352	-1.05023
			KIAA1549L	353	-1.22574		SORCS1	353	-1.31415		GOLGA6L10	353	-1.05026
			EYS	354	-1.22858		LOXHD1	354	-1.31419		KRT10	354	-1.05122
			UBR5	355	-1.23049		TNN	355	-1.31431		MEGF8	355	-1.05444
			KMT2A	356	-1.2309		HECW1	356	-1.31685		AGBL1	356	-1.05541
			EPHA1	357	-1.23509		EPHB6	357	-1.31746		MYO16	357	-1.05543
			FMN2	358	-1.23541		GPR158	358	-1.31771		GTF3C1	358	-1.05545
			TYRO3	359	-1.23582		CRYBG1	359	-1.31918		KLF18	359	-1.05576
			TEX15	360	-1.23595		AC242842.3	360	-1.32008		SDK1	360	-1.05626
			DLEC1	361	-1.23609		GCN1	361	-1.32333		AKAP13	361	-1.05814
			MYO5B	362	-1.23845		LILRA6	362	-1.3252		RANBP2	362	-1.05823
			AGRN	363	-1.23909		DMBT1	363	-1.32577		SOGA1	363	-1.05848
			HECW1	364	-1.24284		AGBL1	364	-1.32743		CRACD	364	-1.05976
			CTNNA2	365	-1.24574		ABCA13	365	-1.32799		SYNE2	365	-1.06043
			LAMA5	366	-1.24711		OTOGL	366	-1.32833		PLXNA3	366	-1.06056
			ZNF831	367	-1.2488		PEG3	367	-1.32858		ERCC6	367	-1.06174
			CSMD3	368	-1.24963		PCNX2	368	-1.32924		PCDH15	368	-1.06358
			PLXNA2	369	-1.24979		SCN4A	369	-1.33385		FSIP2	369	-1.06504
			XIRP1	370	-1.2508		TCHH	370	-1.33585		MAP3K15	370	-1.06606
			EXPH5	371	-1.25174		LRRC7	371	-1.34153		DOCK3	371	-1.06611
			GOLGA6L1	372	-1.25359		PTPRF	372	-1.3446		MYO9B	372	-1.06647
			STAB1	373	-1.25489		DNHD1	373	-1.34567		PLXNA4	373	-1.06725
			NLRC5	374	-1.2551		COL4A4	374	-1.3463		ABCA7	374	-1.06938
			LRP1	375	-1.25674		RELN	375	-1.35144		SLC27A3	375	-1.07127
			DNAH10	376	-1.25949		UMODL1	376	-1.35154		KIAA2026	376	-1.07241
			FBF1	377	-1.25983		SZT2	377	-1.35215		CSMD3	377	-1.07246
			MUC17	378	-1.25999		GOLGA3	378	-1.35381		SORCS1	378	-1.07277
			TG	379	-1.2613		GPR179	379	-1.35392		CMYA5	379	-1.07536
			JAG2	380	-1.26147		TLN2	380	-1.35438		CHD7	380	-1.0777
			KIAA1549	381	-1.26163		LILRB3	381	-1.35555		SI	381	-1.07781
			KIF7	382	-1.26167		MED12L	382	-1.35563		MYO5B	382	-1.07795
			PDZD2	383	-1.26252		PSPH	383	-1.3571		HERC2	383	-1.07898
			THSD7B	384	-1.26276		CENPF	384	-1.35999		PKD1	384	-1.07967
			NOTCH1	385	-1.26371		PKHD1L1	385	-1.36051		ASIC2	385	-1.07968
			MUC6	386	-1.26414		NCOR2	386	-1.36196		ALMS1	386	-1.0817
			PLXNB3	387	-1.26472		DNAH3	387	-1.36431		PRAMEF13	387	-1.08217
			RIMBP2	388	-1.26587		ASTN2	388	-1.36459		LLGL2	388	-1.0831
			MXRA5	389	-1.2673		MYLK	389	-1.36493		DYNC2H1	389	-1.08329
			EML6	390	-1.27198		SYN2	390	-1.36608		LRBA	390	-1.08421
			PTPRN2	391	-1.27272		SPEG	391	-1.36865		KIAA1671	391	-1.0854
			DIDO1	392	-1.27409		CCDC88B	392	-1.3703		NIPBL	392	-1.08606
			RANBP2	393	-1.27488		LAMC3	393	-1.37551		MYH1	393	-1.08611
			GOLGA6L22	394	-1.27835		ITPR1	394	-1.37652		MGAM	394	-1.08688
			PLXNA3	395	-1.27855		HLA.B	395	-1.37731		ANK2	395	-1.08774
			FLG2	396	-1.28147		SHROOM3	396	-1.37761		MYH9	396	-1.08886
			SLIT1	397	-1.28364		NOTCH3	397	-1.37798		DYNC1H1	397	-1.08972
			VPS13B	398	-1.28385		DYNC1H1	398	-1.37801		NAV3	398	-1.09241
			ADGRA1	399	-1.28925		GOLGA6L1	399	-1.37862		LRFN2	399	-1.09268
			SLC27A3	400	-1.28928		GOLGA6L10	400	-1.38201		AC242842.3	400	-1.09325
			OTOGL	401	-1.29075		FLG2	401	-1.3829		ZNF831	401	-1.09433
			OR2T4	402	-1.29207		TPTE	402	-1.38566		MT.ND3	402	-1.09566
			MT.ND4L	403	-1.29287		TG	403	-1.38626		GTPBP6	403	-1.09778
			LTBP4	404	-1.29413		MUC17	404	-1.38641		MYO7B	404	-1.09876
			WDFY4	405	-1.29534		COL12A1	405	-1.38716		PTPRD	405	-1.09949
			MYO9B	406	-1.29666		OR9G1	406	-1.38776		CREBBP	406	-1.09991
			EP400	407	-1.29668		EP300	407	-1.38855		PLCE1	407	-1.10081
			SRRM2	408	-1.29678		PLXNA1	408	-1.39422		IRS2	408	-1.10296
			TTC6	409	-1.29713		ADAMTSL1	409	-1.39493		GOLGA3	409	-1.10321
			ADAMTS12	410	-1.29969		ADAMTS2	410	-1.39582		NBAS	410	-1.10604
			ADAMTS9	411	-1.30103		PCDH17	411	-1.39587		PTEN	411	-1.10707
			MYO3A	412	-1.30119		ADGRV1	412	-1.39938		SCN4A	412	-1.10719
			MUC12	413	-1.30318		ANKDD1A	413	-1.39991		NCKAP5	413	-1.10841
			DMBT1	414	-1.30325		SBF1	414	-1.40011		BOP1	414	-1.10927
			HELZ2	415	-1.30328		CCDC168	415	-1.40058		PCLO	415	-1.10947
			AC242842.3	416	-1.30344		CNTNAP2	416	-1.40062		NRAP	416	-1.11027
			CPSF1	417	-1.30379		COL6A3	417	-1.40121		UBR4	417	-1.11091
			LAMA1	418	-1.30492		TNXB	418	-1.4018		COL11A1	418	-1.11123
			NRXN3	419	-1.30627		CDH23	419	-1.40405		CCL4L2	419	-1.11134
			MT.ND3	420	-1.30691		PPCS	420	-1.40586		VWF	420	-1.11183
			COL5A3	421	-1.30827		ZNF469	421	-1.40784		SCN10A	421	-1.11218
			HTT	422	-1.30866		MT.ND4L	422	-1.40808		COL11A2	422	-1.11435
			EPAS1	423	-1.31019		CACNA1I	423	-1.40865		PAPPA2	423	-1.11463
			DCHS2	424	-1.31187		MYO9B	424	-1.40986		TTBK1	424	-1.11535
			DNAH8	425	-1.31243		MYO7B	425	-1.41269		XIRP1	425	-1.11549
			UBR4	426	-1.3132		SLX4	426	-1.41444		DCHS1	426	-1.11664
			PRUNE2	427	-1.31617		TSPOAP1	427	-1.41612		MT.ND1	427	-1.11721
			SIPA1L3	428	-1.31622		XIRP2	428	-1.41709		LRRK1	428	-1.12
			COL4A2	429	-1.31807		NOS1	429	-1.41731		MYO18B	429	-1.12041
			MAP1B	430	-1.31827		PCDHB7	430	-1.41851		FLNB	430	-1.12271
			GSE1	431	-1.31853		GRIN3B	431	-1.42225		TCHH	431	-1.12322
			TRANK1	432	-1.32193		GREB1	432	-1.42482		DMD	432	-1.12397
			HLA.C	433	-1.3222		NAV3	433	-1.42492		PPL	433	-1.12397
			MROH7	434	-1.32286		MRC2	434	-1.42741		MYO10	434	-1.12458
			ACE	435	-1.32448		SRRM2	435	-1.42795		NUP210	435	-1.12817
			SEC16A	436	-1.32562		NBPF12	436	-1.42799		FOXK1	436	-1.12954
			ANK3	437	-1.32616		PLXNA4	437	-1.43214		TNS1	437	-1.13014
			ZNF292	438	-1.32718		KMT2D	438	-1.43303		TRRAP	438	-1.13054
			MAMDC4	439	-1.32743		PLXNB3	439	-1.43504		WDR81	439	-1.13145
			PAPPA2	440	-1.32774		PRDM2	440	-1.43679		BOD1L1	440	-1.13275
			CACNA1H	441	-1.32787		NRXN3	441	-1.43813		HLA.A	441	-1.13348
			ACAN	442	-1.3281		KLF18	442	-1.43977		SCN3A	442	-1.13373
			OR9G1	443	-1.32843		PTPRB	443	-1.44032		TECTA	443	-1.1343
			MYOM2	444	-1.33433		EXPH5	444	-1.44085		EP300	444	-1.13501
			AUTS2	445	-1.33444		VWA5B2	445	-1.44098		PAPPA	445	-1.1351
			CROCC	446	-1.33487		DNAH2	446	-1.44196		TULP4	446	-1.13519
			AGBL1	447	-1.336		BIRC6	447	-1.44255		MYOM3	447	-1.13579
			TSHZ3	448	-1.336		DLEC1	448	-1.44334		KIF7	448	-1.13711
			COL11A2	449	-1.33788		TMEM132C	449	-1.44418		PLEKHG4B	449	-1.13784
			DNAH11	450	-1.33796		BPTF	450	-1.44538		SETD1B	450	-1.13901
			PRRC2A	451	-1.34231		PTPN13	451	-1.44564		RAI1	451	-1.14119
			SHANK3	452	-1.34584		DSP	452	-1.44779		FREM1	452	-1.14298
			BPTF	453	-1.3466		RYR2	453	-1.45104		KCNH2	453	-1.14456
			WDR87	454	-1.34714		PRUNE2	454	-1.45216		DNAH9	454	-1.14471
			ZCCHC14	455	-1.34733		SPTBN2	455	-1.45248		WNK2	455	-1.14499
			COPG2	456	-1.35041		SDK2	456	-1.45275		SCN5A	456	-1.14582
			COL6A6	457	-1.35049		DYNC2H1	457	-1.45472		IGSF10	457	-1.14625
			CRLF2	458	-1.35184		KIF26A	458	-1.45507		PLCH2	458	-1.14639
			TPTE	459	-1.35242		COL7A1	459	-1.45586		ACACB	459	-1.14729
			UNC79	460	-1.35289		DOP1B	460	-1.45731		PDZD2	460	-1.14751
			GLI2	461	-1.35319		HELZ2	461	-1.45778		LAMA3	461	-1.14786
			COL6A3	462	-1.35416		ZFHX3	462	-1.45941		TAF1L	462	-1.14905
			ADAMTS16	463	-1.35601		CYP2D6	463	-1.46119		SPATA31D1	463	-1.14957
			MYO16	464	-1.35642		SPHKAP	464	-1.46169		CUBN	464	-1.15105
			PAPPA	465	-1.35689		KALRN	465	-1.46209		SLX4	465	-1.15221
			SPEN	466	-1.35724		PKD1L1	466	-1.46235		RECQL4	466	-1.15347
			PIEZO2	467	-1.35803		KCNH2	467	-1.46352		ASPM	467	-1.15506
			LILRB1	468	-1.35839		HERC1	468	-1.46422		ADAMTS16	468	-1.15594
			PCSK5	469	-1.35841		FRAS1	469	-1.46428		ZNF536	469	-1.15625
			KCNH2	470	-1.36156		FASN	470	-1.46757		RELN	470	-1.15755
			SCN1A	471	-1.36322		MAP1B	471	-1.46925		DMBT1	471	-1.15857
			KNDC1	472	-1.36386		EYS	472	-1.46953		CTNNA2	472	-1.15864
			WDR90	473	-1.36662		SLIT3	473	-1.46962		GOLGA6L9	473	-1.15933
			IQGAP3	474	-1.36758		GLI2	474	-1.47103		RNF213	474	-1.15987
			DOCK8	475	-1.36835		RYR3	475	-1.47286		INTS1	475	-1.16009
			DMXL2	476	-1.36896		DSCAM	476	-1.47374		LRRK2	476	-1.16102
			MAP3K15	477	-1.36935		AC099489.1	477	-1.47384		SPEF2	477	-1.16282
			HYDIN	478	-1.36976		KIAA1109	478	-1.47982		CRYBG1	478	-1.16295
			MYH7B	479	-1.37081		LTBP4	479	-1.48309		ARHGEF4	479	-1.16317
			UNC13A	480	-1.3709		MYT1L	480	-1.48321		NBPF12	480	-1.16373
			LRRIQ1	481	-1.37108		ASIC2	481	-1.48508		ADAMTSL2	481	-1.16386
			KLF18	482	-1.37139		SVIL	482	-1.48629		ANKRD30A	482	-1.16419
			DISP3	483	-1.37203		BICRA	483	-1.48896		PCNX2	483	-1.16433
			FCGBP	484	-1.37229		MEGF8	484	-1.48937		TBC1D3B	484	-1.16468
			LLGL2	485	-1.37592		DNAH9	485	-1.49071		GSE1	485	-1.16535
			PLXNA1	486	-1.37646		APC	486	-1.49207		SHROOM3	486	-1.16593
			TENM1	487	-1.37722		ADGRB2	487	-1.49459		MDN1	487	-1.16909
			PPCS	488	-1.3778		RIMS2	488	-1.49692		SRCAP	488	-1.17115
			ARHGEF4	489	-1.37995		RBP3	489	-1.50054		KIF26B	489	-1.17227
			PXDN	490	-1.38004		LRRIQ1	490	-1.50092		MXRA5	490	-1.17359
			ASIC2	491	-1.38053		CUX2	491	-1.50289		APC2	491	-1.17647
			NOS1	492	-1.38104		FLNA	492	-1.50292		NF1	492	-1.17792
			VPS13C	493	-1.38145		IQGAP3	493	-1.50335		HERC1	493	-1.17878
			PPL	494	-1.38196		SETD1B	494	-1.50409		OTOF	494	-1.18057
			CFAP54	495	-1.38196		TICRR	495	-1.50538		TIAM1	495	-1.18184
			PLEC	496	-1.38536		CIC	496	-1.5081		TENM2	496	-1.18308
			F5	497	-1.38732		IGFN1	497	-1.50877		PLXND1	497	-1.18355
			CDH23	498	-1.38762		WDFY4	498	-1.50903		ACE	498	-1.18699
			ANKRD17	499	-1.39003		RNF17	499	-1.50907		MN1	499	-1.18775
			PRRC2C	500	-1.3906		COL11A2	500	-1.50944		DNAH8	500	-1.18776
			COL20A1	501	-1.39126		SRCAP	501	-1.50996		VPS13C	501	-1.18792
			HRNR	502	-1.39427		NLRC5	502	-1.51071		FRYL	502	-1.1889
			CFAP65	503	-1.39956		MUC6	503	-1.51371		EP400	503	-1.19053
			CABIN1	504	-1.40292		RERE	504	-1.5149		LOXHD1	504	-1.19203
			FAT2	505	-1.40326		SALL3	505	-1.51588		BIRC6	505	-1.1936
			UTRN	506	-1.40433		ADAMTS18	506	-1.52022		DNAH10	506	-1.19437
			CHD7	507	-1.4067		TSC2	507	-1.52214		CRB2	507	-1.19441
			FOXK1	508	-1.41264		SHANK1	508	-1.52336		RIMS2	508	-1.19635
			MYO15B	509	-1.41454		ABCA12	509	-1.52513		NBPF10	509	-1.19665
			FAM83H	510	-1.41504		MUC5B	510	-1.52548		C2orf16	510	-1.19821
			GREB1	511	-1.41507		ICE1	511	-1.52965		JAG2	511	-1.19886
			GSTT4	512	-1.41887		FBN1	512	-1.52991		USP43	512	-1.19897
			SCRIB	513	-1.42241		DST	513	-1.53242		OBSL1	513	-1.19902
			DLG5	514	-1.42485		FLNC	514	-1.53266		RREB1	514	-1.20018
			CACNA1E	515	-1.42583		RADIL	515	-1.53306		EPB41L3	515	-1.20215
			PTPRT	516	-1.42685		MALRD1	516	-1.53363		STAB1	516	-1.20269
			FARP1	517	-1.4276		NYNRIN	517	-1.53386		FRAS1	517	-1.20411
			SPTB	518	-1.42956		ZCCHC14	518	-1.53509		NOS1	518	-1.20427
			SCN9A	519	-1.42969		TDRD6	519	-1.53578		PREX1	519	-1.20431
			MED12	520	-1.43119		TRRAP	520	-1.53582		CHD5	520	-1.20454
			MRC2	521	-1.43136		COL6A1	521	-1.53652		CABIN1	521	-1.20512
			GPR158	522	-1.432		SCN5A	522	-1.53926		FBF1	522	-1.20569
			SCN2A	523	-1.43215		KRTAP9.6	523	-1.53942		ABCB5	523	-1.20609
			MT.CO1	524	-1.43246		NUMA1	524	-1.54077		LRP1	524	-1.20637
			CRACD	525	-1.43268		IFT140	525	-1.54538		PIEZO1	525	-1.20682
			DOP1B	526	-1.43376		FMN2	526	-1.54551		CNTNAP5	526	-1.20691
			TMEM132D	527	-1.43452		SEC16A	527	-1.54634		SLIT3	527	-1.20701
			UMODL1	528	-1.43485		FBN3	528	-1.54634		CAMSAP1	528	-1.20776
			ATM	529	-1.43524		TRPS1	529	-1.54697		TASOR2	529	-1.213
			GTPBP6	530	-1.44136		WDR81	530	-1.54804		NUMA1	530	-1.2132
			MAP1A	531	-1.44242		SYNE2	531	-1.54917		NLRP5	531	-1.21336
			MDN1	532	-1.444		CDKN2A	532	-1.55281		PLEKHA6	532	-1.21384
			PREX1	533	-1.44667		FLNB	533	-1.55466		DMXL1	533	-1.21487
			SORL1	534	-1.44804		SPEF2	534	-1.55618		NPAP1	534	-1.21502
			RNF213	535	-1.44876		IRS2	535	-1.55896		ARHGAP23	535	-1.21574
			SCAF1	536	-1.4495		ZFHX2	536	-1.55945		CNTNAP4	536	-1.21631
			COL6A1	537	-1.4507		CELSR3	537	-1.55949		FLG2	537	-1.21637
			PLCH2	538	-1.45145		PCDH15	538	-1.56055		RIF1	538	-1.21985
			PCDH15	539	-1.45175		WDFY3	539	-1.56073		ARMCX2	539	-1.22153
			LRP4	540	-1.45187		KMT2A	540	-1.56232		FREM3	540	-1.22306
			NBAS	541	-1.45255		ABCA7	541	-1.56232		CACNA1F	541	-1.22487
			SPTBN4	542	-1.45643		COL6A6	542	-1.5635		SPEN	542	-1.22498
			LRBA	543	-1.45712		DOCK4	543	-1.56429		LAMA1	543	-1.22585
			ATG2A	544	-1.45861		MYO3A	544	-1.56551		SBF1	544	-1.22752
			CEP170B	545	-1.45872		SIPA1L2	545	-1.56678		MKI67	545	-1.22841
			FAT1	546	-1.45946		HMCN2	546	-1.56875		ADAMTS12	546	-1.22877
			MYH13	547	-1.4621		IGSF9B	547	-1.56937		TMEM132D	547	-1.22935
			DNAH6	548	-1.46248		ADAMTS14	548	-1.56963		GXYLT1	548	-1.22937
			SHANK1	549	-1.46328		ADGRG4	549	-1.57124		UNC80	549	-1.23218
			SHANK2	550	-1.46587		ANK2	550	-1.57156		MDC1	550	-1.23631
			ARHGEF17	551	-1.46681		SHANK3	551	-1.57402		CENPF	551	-1.23659
			RELN	552	-1.46713		CDC42BPG	552	-1.57545		EPHA10	552	-1.23805
			TNS2	553	-1.46981		KIAA1549L	553	-1.57614		GRIN2A	553	-1.23809
			FREM2	554	-1.47186		ITPR2	554	-1.57844		EPAS1	554	-1.23861
			DMD	555	-1.4734		POLQ	555	-1.58061		FAT2	555	-1.23888
			EP300	556	-1.47526		CRB2	556	-1.58253		CAMTA1	556	-1.24008
			SCN3A	557	-1.47779		NBPF20	557	-1.58351		PRUNE2	557	-1.24019
			MYLK	558	-1.47879		FLT4	558	-1.58396		CHD3	558	-1.24048
			KIF21B	559	-1.47934		SMG1	559	-1.5854		CHTF18	559	-1.24083
			CRB2	560	-1.47994		TENM3	560	-1.58555		SCRIB	560	-1.24208
			BOD1L1	561	-1.48063		ANK1	561	-1.58823		SHANK3	561	-1.24296
			PIEZO1	562	-1.48081		DOCK6	562	-1.58949		WDFY4	562	-1.24467
			AKAP9	563	-1.48144		GSE1	563	-1.58993		COL6A6	563	-1.24501
			ASTN1	564	-1.48172		BRD4	564	-1.59016		ZFHX3	564	-1.24533
			MYO10	565	-1.48327		LAMB4	565	-1.59155		COL7A1	565	-1.24604
			LAMA2	566	-1.48491		ADGRA2	566	-1.59238		CNTNAP2	566	-1.24622
			HERC1	567	-1.48508		CEP350	567	-1.59297		TPTE	567	-1.24766
			STAB2	568	-1.48606		LAMA1	568	-1.59496		SYNE1	568	-1.24911
			SPDYE6	569	-1.48909		KIAA1671	569	-1.59544		XIRP2	569	-1.25082
			UNC80	570	-1.49056		KIAA2026	570	-1.59621		UNC13C	570	-1.25211
			ZFPM2	571	-1.49197		NOTCH4	571	-1.59782		ITPR3	571	-1.25611
			TENM4	572	-1.49333		MYH9	572	-1.59805		HECTD4	572	-1.25932
			COL22A1	573	-1.49847		XIRP1	573	-1.59916		SCN7A	573	-1.26054
			CNTNAP2	574	-1.50053		PXDN	574	-1.59933		NBEA	574	-1.26082
			SIGLEC1	575	-1.50247		PAPPA2	575	-1.60024		NID2	575	-1.26091
			CIC	576	-1.5065		ZDBF2	576	-1.60065		COBL	576	-1.2611
			IGDCC4	577	-1.50763		KIF21B	577	-1.60252		GPR158	577	-1.26377
			PDE3A	578	-1.50766		RIF1	578	-1.60399		PHRF1	578	-1.26391
			DCDC1	579	-1.51069		KIF7	579	-1.60441		PCDH17	579	-1.26414
			EVPL	580	-1.51213		CTNNA2	580	-1.60714		MUC3A	580	-1.26456
			SMG1	581	-1.51397		IGSF10	581	-1.60721		SCN2A	581	-1.26572
			TNRC18	582	-1.51399		ADGB	582	-1.60788		LAMC3	582	-1.27003
			CHD5	583	-1.51733		DNAH5	583	-1.60791		MYH7B	583	-1.273
			APC2	584	-1.51886		SPATA31D1	584	-1.60983		KIAA1549	584	-1.27344
			LZTS3	585	-1.51893		FARP1	585	-1.61045		ANK3	585	-1.27381
			STARD8	586	-1.51998		BAHCC1	586	-1.61109		CR1	586	-1.27522
			PRSS3	587	-1.52269		PRRC2A	587	-1.61327		CASZ1	587	-1.27675
			WIZ	588	-1.52915		HSPG2	588	-1.61565		PCNT	588	-1.2768
			FHOD3	589	-1.53066		ADAMTS16	589	-1.61572		ZDBF2	589	-1.27682
			FLT4	590	-1.53448		TRIO	590	-1.62053		TRIO	590	-1.27808
			KRT10	591	-1.53477		MYO18B	591	-1.62073		TRIOBP	591	-1.27925
			LRP5	592	-1.53567		ANKRD17	592	-1.62087		DSCAML1	592	-1.27956
			MEGF6	593	-1.53594		ZNF292	593	-1.62111		SETX	593	-1.28069
			TEP1	594	-1.53614		DNAH8	594	-1.62571		RNF17	594	-1.2856
			EPHA10	595	-1.53713		MXRA5	595	-1.63043		SPHKAP	595	-1.28656
			TULP4	596	-1.53897		ABCA1	596	-1.63148		DYSF	596	-1.28693
			DNAH7	597	-1.53988		PTPRD	597	-1.63705		ADAMTS20	597	-1.28732
			RADIL	598	-1.53996		BCL11B	598	-1.6373		COL4A2	598	-1.28734
			ADGRA2	599	-1.54194		LRP5	599	-1.63942		ZFPM2	599	-1.29022
			TLN2	600	-1.54196		VPS13A	600	-1.63983		TDRD15	600	-1.2906
			SPTBN5	601	-1.54609		TACC2	601	-1.64238		MAP1B	601	-1.2911
			ZNF462	602	-1.54839		HTT	602	-1.64424		BRCA2	602	-1.29116
			PLEKHA6	603	-1.54877		PREX2	603	-1.6446		IGF2R	603	-1.2934
			CCDC88B	604	-1.54905		UBR4	604	-1.64498		FBN1	604	-1.29376
			PLXND1	605	-1.54971		CFTR	605	-1.64641		ADGRB2	605	-1.29624
			MICAL2	606	-1.55139		ERCC6	606	-1.64677		RBP3	606	-1.2969
			CNTNAP3	607	-1.55872		FREM2	607	-1.64716		CFAP47	607	-1.29719
			DUSP27	608	-1.55922		COL27A1	608	-1.64956		SIPA1L2	608	-1.29972
			VPS13D	609	-1.56035		SHANK2	609	-1.65145		PXDNL	609	-1.30155
			TIAM1	610	-1.56107		TSHZ3	610	-1.65176		MYH14	610	-1.30211
			KIAA2026	611	-1.56132		NBPF9	611	-1.65313		LYST	611	-1.30261
			TTC28	612	-1.56235		ACE	612	-1.65373		TENM4	612	-1.30281
			COL7A1	613	-1.56406		FRYL	613	-1.65691		OTOGL	613	-1.30426
			FLNB	614	-1.56663		TNS1	614	-1.66216		MAST4	614	-1.30476
			NBEAL2	615	-1.56679		DCHS2	615	-1.66232		COL5A3	615	-1.3055
			CACNA1F	616	-1.5676		MRC1	616	-1.66446		COL27A1	616	-1.30675
			CACNA1B	617	-1.5692		DLGAP2	617	-1.66516		OR8U1	617	-1.30832
			PRKDC	618	-1.5695		SLC4A3	618	-1.66799		VWA5B2	618	-1.30868
			ZNF536	619	-1.57529		EPHA10	619	-1.66811		LILRB3	619	-1.31112
			KALRN	620	-1.57571		ANK3	620	-1.66984		GREB1	620	-1.31365
			ROBO2	621	-1.57813		MN1	621	-1.67		ZNF236	621	-1.31432
			BAHCC1	622	-1.5803		TNRC6C	622	-1.67034		LPA	622	-1.3157
			MKI67	623	-1.5809		TNK2	623	-1.67116		F5	623	-1.32332
			MYO7B	624	-1.58306		LPA	624	-1.67119		DIDO1	624	-1.32793
			SETD2	625	-1.58363		TEX15	625	-1.6714		ARIH2OS	625	-1.32956
			TMEM132C	626	-1.58388		UNC13C	626	-1.67247		NAV2	626	-1.33071
			HCN1	627	-1.58924		EVPL	627	-1.67323		MED12L	627	-1.33257
			COL12A1	628	-1.591		RTL1	628	-1.67343		TACC2	628	-1.33455
			ITPR3	629	-1.59136		ZNF462	629	-1.67416		TNRC6C	629	-1.33631
			GRIN3B	630	-1.59159		MKI67	630	-1.67512		FLNA	630	-1.33644
			SLX4	631	-1.5917		ADGRB3	631	-1.6756		UTRN	631	-1.33728
			ABCA8	632	-1.5924		ZFYVE26	632	-1.67822		TEX15	632	-1.33822
			PCNX3	633	-1.59707		SPTBN4	633	-1.67873		TNXB	633	-1.3399
			TNC	634	-1.59897		FREM3	634	-1.68		CCDC88B	634	-1.34143
			NYNRIN	635	-1.60024		ARFGEF3	635	-1.68446		MYH15	635	-1.34151
			LCT	636	-1.60091		SIPA1L3	636	-1.68673		REXO1	636	-1.34643
			CELSR3	637	-1.6013		DCHS1	637	-1.68771		LTBP4	637	-1.34866
			MTCL1	638	-1.60316		MGA	638	-1.68923		SCN1A	638	-1.35015
			KIF1A	639	-1.60357		TTC28	639	-1.69124		MYLK	639	-1.35056
			SETX	640	-1.60961		KNDC1	640	-1.69138		MTCL1	640	-1.35093
			ZZEF1	641	-1.60995		MTCL1	641	-1.69189		WFS1	641	-1.35228
			COL6A5	642	-1.61085		CELSR2	642	-1.69211		C2CD3	642	-1.35359
			NRK	643	-1.61161		FREM1	643	-1.69462		PRRC2C	643	-1.35576
			CACNA1I	644	-1.61242		CELSR1	644	-1.69489		MICAL2	644	-1.35701
			KMT2B	645	-1.61242		DMXL1	645	-1.69676		MYOM2	645	-1.36077
			RIMS2	646	-1.61748		NRXN2	646	-1.70427		GLI3	646	-1.36113
			RYR3	647	-1.61761		DOT1L	647	-1.70464		SCN9A	647	-1.36143
			MYH1	648	-1.62042		COL18A1	648	-1.70515		DSP	648	-1.36157
			APOB	649	-1.62182		MYCBP2	649	-1.70572		FAM135B	649	-1.36194
			PCDH8	650	-1.62477		ASXL3	650	-1.70935		STARD8	650	-1.36628
			CDKN2A	651	-1.62766		NID2	651	-1.70937		DOCK8	651	-1.36742
			MEGF8	652	-1.63006		UNC80	652	-1.7117		ABCA4	652	-1.37068
			ASTN2	653	-1.63282		FAM135B	653	-1.71369		ADAMTS9	653	-1.37402
			ARHGAP23	654	-1.63816		VWF	654	-1.71443		UMODL1	654	-1.3784
			ADGRB2	655	-1.64004		SCN3A	655	-1.71585		CACNA1D	655	-1.37928
			MYH15	656	-1.64059		CFAP54	656	-1.71634		MACF1	656	-1.38487
			FRAS1	657	-1.64328		COL6A5	657	-1.71676		PCSK4	657	-1.38491
			FGD5	658	-1.64387		PCDH10	658	-1.72509		NLRP2	658	-1.38515
			PTPRF	659	-1.64583		ADCY5	659	-1.73042		ROBO2	659	-1.38718
			CCDC168	660	-1.64629		UNC79	660	-1.73153		AUTS2	660	-1.38749
			SPATA31D1	661	-1.64645		ADGRB1	661	-1.73886		FNDC1	661	-1.39332
			FBN2	662	-1.64835		BOP1	662	-1.7409		WDR90	662	-1.39457
			NLRP5	663	-1.65177		MAP2	663	-1.74135		HYDIN	663	-1.39458
			MYO18A	664	-1.65358		HCN1	664	-1.7414		MRC1	664	-1.39618
			FASN	665	-1.65412		CHD7	665	-1.74163		FGD5	665	-1.3965
			PCARE	666	-1.65609		SOGA1	666	-1.74399		DCC	666	-1.40184
			ZNF729	667	-1.6565		PHRF1	667	-1.7468		PLXNB3	667	-1.40667
			IGSF9B	668	-1.65776		PRR12	668	-1.74727		DISP3	668	-1.40961
			SCN5A	669	-1.65835		ZNF729	669	-1.75149		CROCC	669	-1.41161
			DOCK6	670	-1.66627		SPTBN1	670	-1.75243		ABCA8	670	-1.41241
			PKD1L1	671	-1.66778		AHDC1	671	-1.75346		PREX2	671	-1.41573
			COL18A1	672	-1.67285		PLXND1	672	-1.75423		TNK2	672	-1.41782
			ZNF208	673	-1.67346		ALPK3	673	-1.75774		SHANK1	673	-1.42688
			EPB41L3	674	-1.67366		GNAS	674	-1.76604		POLE	674	-1.42693
			PCNT	675	-1.67631		MTOR	675	-1.76632		ASTN1	675	-1.42822
			POLRMT	676	-1.67749		COL14A1	676	-1.76776		ZFYVE26	676	-1.42884
			SBF1	677	-1.67902		OTOF	677	-1.77899		TSC2	677	-1.42938
			MALRD1	678	-1.68506		CPLANE1	678	-1.7805		SHANK2	678	-1.43025
			CPAMD8	679	-1.69145		THSD7A	679	-1.78273		MICAL3	679	-1.43722
			THSD7A	680	-1.6918		ZAN	680	-1.7832		POLQ	680	-1.43918
			CCDC88C	681	-1.69231		TNC	681	-1.78341		WNK1	681	-1.43963
			MAGEC1	682	-1.69265		LRP4	682	-1.78373		NPC1L1	682	-1.4424
			USP43	683	-1.69593		OR8U1	683	-1.78396		COL24A1	683	-1.44504
			KIF26B	684	-1.70437		SLC12A5	684	-1.78508		PCSK5	684	-1.44586
			MRC1	685	-1.70665		KIF1A	685	-1.78534		PTPRS	685	-1.44612
			SCN4A	686	-1.70777		CREBBP	686	-1.78619		CFAP46	686	-1.44878
			ABCA2	687	-1.70808		SDK1	687	-1.78694		FLT4	687	-1.44941
			NAV1	688	-1.70992		NPAP1	688	-1.78716		MYCBP2	688	-1.45276
			DMXL1	689	-1.71168		LRP2	689	-1.78982		IQSEC2	689	-1.45919
			WDR81	690	-1.71192		HRNR	690	-1.79142		ANKRD17	690	-1.45982
			TRPS1	691	-1.73016		SIGLEC1	691	-1.79303		SIPA1L3	691	-1.46242
			GCN1	692	-1.73089		GOLGB1	692	-1.79426		MYH13	692	-1.46289
			RAI1	693	-1.73138		CUL9	693	-1.79655		GPR179	693	-1.46379
			LMTK3	694	-1.73405		DOCK8	694	-1.7987		CPLANE1	694	-1.4656
			ZDBF2	695	-1.7403		RIMBP2	695	-1.80305		TNC	695	-1.46561
			OTOG	696	-1.74272		TNKS1BP1	696	-1.80835		BTBD11	696	-1.4659
			ABCA7	697	-1.74448		CR1	697	-1.81829		NRK	697	-1.46666
			TNK2	698	-1.74847		POLE	698	-1.81977		ABCA3	698	-1.4682
			CACNA1D	699	-1.75348		STAB1	699	-1.81996		PDE3A	699	-1.47327
			ADAMTS14	700	-1.75686		WNK2	700	-1.82167		LCT	700	-1.47347
			ZNF469	701	-1.76488		ADGRL3	701	-1.82227		VCAN	701	-1.47986
			LAMC3	702	-1.76629		C2CD3	702	-1.8244		MYH8	702	-1.48372
			MYH4	703	-1.76704		NRXN1	703	-1.82692		FAM83H	703	-1.48883
			SORCS1	704	-1.76722		GRIN2A	704	-1.82706		ABCA1	704	-1.4952
			COL14A1	705	-1.76742		NBEAL2	705	-1.82988		MYO3A	705	-1.49581
			RECQL4	706	-1.76898		ROBO2	706	-1.83012		MED12	706	-1.49887
			TACC2	707	-1.77525		FBF1	707	-1.8363		TICRR	707	-1.50368
			PCDH10	708	-1.78102		PCDHB8	708	-1.83926		PTPRN2	708	-1.50686
			RIF1	709	-1.78181		ARHGEF4	709	-1.8404		CHD6	709	-1.50759
			DSP	710	-1.78307		ADAMTS12	710	-1.84133		DMXL2	710	-1.50972
			BTBD11	711	-1.78977		CACNA1H	711	-1.84486		NOTCH4	711	-1.51749
			PTPN13	712	-1.78987		EML6	712	-1.84895		BPTF	712	-1.52023
			MYH6	713	-1.79306		PLEKHA6	713	-1.85335		MRC2	713	-1.52257
			NPC1L1	714	-1.7976		LRFN2	714	-1.85482		FBN2	714	-1.52499
			WDR97	715	-1.81113		VPS13C	715	-1.85558		PCDH8	715	-1.52793
			MDC1	716	-1.81211		TMEM132D	716	-1.85797		FARP1	716	-1.52842
			CUX2	717	-1.81495		MYH15	717	-1.86824		FMN2	717	-1.53463
			UNC13C	718	-1.81621		MPDZ	718	-1.87148		MYT1L	718	-1.53928
			MYCBP2	719	-1.81895		CHTF18	719	-1.87639		KIAA1549L	719	-1.54014
			PTPRB	720	-1.82457		HECTD4	720	-1.8888		ZNF407	720	-1.54031
			RTL1	721	-1.83285		ANKRD11	721	-1.89792		NCOR2	721	-1.54816
			SRCAP	722	-1.83794		FAT4	722	-1.90142		CSMD2	722	-1.54987
			DCC	723	-1.83946		USP34	723	-1.9086		IFT140	723	-1.55323
			FLNA	724	-1.84487		BDP1	724	-1.91026		EPHB6	724	-1.55326
			PLXNA4	725	-1.84636		HYDIN	725	-1.9129		SLIT2	725	-1.55447
			ZNF407	726	-1.85529		PXDNL	726	-1.91452		LRP4	726	-1.55801
			B4GALNT4	727	-1.85718		MYH7	727	-1.91817		MYH6	727	-1.55831
			SETD1B	728	-1.85773		TDRD15	728	-1.93002		SPEG	728	-1.57712
			OTOF	729	-1.85815		MYH8	729	-1.93291		HIVEP3	729	-1.58073
			ITPR1	730	-1.86751		MYOM3	730	-1.93429		AHDC1	730	-1.58326
			CACNA1S	731	-1.86937		DIDO1	731	-1.93944		CIT	731	-1.5874
			CTNND2	732	-1.87467		SCAF1	732	-1.94141		TEP1	732	-1.58977
			NLRP3	733	-1.87531		ACAN	733	-1.94995		ADAMTS18	733	-1.5904
			KCNQ2	734	-1.87947		CRACD	734	-1.95907		ACAN	734	-1.5915
			PLCE1	735	-1.88073		SCN9A	735	-1.95919		MYO7A	735	-1.59724
			TNKS1BP1	736	-1.88859		SORL1	736	-1.95958		HCN1	736	-1.59753
			ITPR2	737	-1.88884		WDR90	737	-1.96504		CEP350	737	-1.60736
			ADGRB1	738	-1.89366		MYH4	738	-1.96834		NRXN2	738	-1.60942
			SPEG	739	-1.89782		CROCC	739	-1.97539		SLC4A3	739	-1.62321
			GOLGB1	740	-1.89899		DUSP27	740	-1.98715		FHOD3	740	-1.62658
			CRYBG1	741	-1.8996		MYH7B	741	-1.98986		BCL11B	741	-1.62834
			INF2	742	-1.90694		CAMTA1	742	-1.99206		ITPR2	742	-1.62874
			DNHD1	743	-1.90742		MYO16	743	-1.99634		AKAP9	743	-1.63656
			ZFYVE26	744	-1.91096		REXO1	744	-2.00737		UNC79	744	-1.64606
			TNRC6C	745	-1.92329		MAP1A	745	-2.01496		COL20A1	745	-1.64624
			BCL11B	746	-1.92619		WFS1	746	-2.01696		EPHA1	746	-1.64829
			TRIO	747	-1.92887		ABCA8	747	-2.02013		FREM2	747	-1.65039
			POLE	748	-1.9428		FMN1	748	-2.02617		CACNA1A	748	-1.66311
			NAV2	749	-1.94305		SCN11A	749	-2.02712		KIF21B	749	-1.66634
			PHRF1	750	-1.94805		NCKAP5	750	-2.03154		NRXN1	750	-1.67335
			CACNA1C	751	-1.94855		RREB1	751	-2.03525		CUX2	751	-1.67412
			PCDHB6	752	-1.95971		KIAA1549	752	-2.04448		ADGRA2	752	-1.67627
			UTP20	753	-1.96475		DISP3	753	-2.0455		ATP10A	753	-1.67675
			BRAF	754	-1.97024		ABCA4	754	-2.06294		EXPH5	754	-1.68732
			JMJD1C	755	-1.9709		PTEN	755	-2.08917		ZNF462	755	-1.68765
			FREM3	756	-1.97289		TASOR2	756	-2.09391		ADAMTSL3	756	-1.68957
			AKAP6	757	-1.97606		MTUS2	757	-2.10795		TNKS1BP1	757	-1.68975
			WFS1	758	-1.98214		ARID1A	758	-2.11044		TRPS1	758	-1.69656
			MYO7A	759	-1.98353		CACNA1F	759	-2.11897		SMARCA4	759	-1.6989
			DOCK10	760	-1.9989		PDE3A	760	-2.13721		FBN3	760	-1.70659
			IQSEC2	761	-2.00234		MYH14	761	-2.14423		TSPOAP1	761	-1.71092
			TAF1L	762	-2.00854		PTPRN2	762	-2.14694		LAMB2	762	-1.71379
			SMARCA4	763	-2.01747		CACNA1G	763	-2.14936		LRP5	763	-1.71597
			CENPF	764	-2.01948		COL24A1	764	-2.1707		CFAP65	764	-1.71726
			IGSF10	765	-2.03745		MYH13	765	-2.17313		ITPR1	765	-1.72482
			MAST4	766	-2.04445		MDC1	766	-2.17364		ANK1	766	-1.75749
			SLIT2	767	-2.09279		NUP210	767	-2.18013		NYNRIN	767	-1.77142
			LYST	768	-2.1032		ADAMTS9	768	-2.18513		SCAF1	768	-1.78057
			FAM135B	769	-2.10806		TIAM1	769	-2.1893		LZTS3	769	-1.79926
			TSPOAP1	770	-2.13424		MROH2B	770	-2.20492		ADGRL3	770	-1.79939
			NBEA	771	-2.14968		JAG2	771	-2.22459		DOT1L	771	-1.8004
			SHROOM3	772	-2.15503		PLCH2	772	-2.25996		ZCCHC14	772	-1.8222
			ABCA4	773	-2.17627		FHOD3	773	-2.28041		OR9G1	773	-1.85694
			SHROOM2	774	-2.17667		HCFC1	774	-2.30005		CUL9	774	-1.86315
			ROBO1	775	-2.19755		NPC1L1	775	-2.33003		PLXNA1	775	-1.9136
			ADAMTSL3	776	-2.26047		LCT	776	-2.33296		COL14A1	776	-1.93471
			ADGB	777	-2.32996		MROH7	777	-2.36691		KIF26A	777	-1.95934
			COL11A1	778	-2.37644		SLIT1	778	-2.42769		ADGRL1	778	-1.9596
			GRIN2A	779	-2.42431		MED12	779	-2.44844		COL6A1	779	-1.95973
			ARID1B	780	-2.51428		MICAL2	780	-2.46115		AKAP6	780	-1.99948
			MUC3A	781	-5.16886		ROBO1	781	-2.47787		NRXN3	781	-2.04312
							MUC3A	782	-3.03136		ROBO1	782	-2.16933

## Sheet: ED Fig 2
ED Figure 2e	Steady state of RMC-7977 and CYPA binding measured by SPR
	RMC-7977 (nM)	Replicate 1	Replicate 2	Replicate 3
	0.0846837	-0.02275	-0.14319	-0.48636
	0.254027	-0.06831	-0.06491	-0.38252
	0.762079	-0.07309	-0.00911	0.402481
	2.28623	0.000847	0.031271	0.675965
	6.85867	0.143553	0.350655	0.771088
	20.576	0.563661	1.17254	1.04301
	61.7277	1.69294	3.17086	2.22451
	185.187	3.43262	5.96982	3.98094
	555.559	5.5132	8.20731	5.79177
	1666.67	6.88749	9.61794	7.02253
ED Figure 2g	Steady state of RMC-7977 binding to KRASG12C measured by SPR
		KRASG12C + GDP + CypA			KRASG12C + GMPPNP + CypA			KRASG12C + GMPPNP (No CypA)
	RMC-7977 (nM)	Replicate 1	Replicate 2	Replicate 3	Replicate 1	Replicate 2	Replicate 3	Replicate 1	Replicate 2	Replicate 3
	0.0847	0.239816	0.0491512	0.221602	0.120267	-0.0277296	-0.256466	-0.0341228	0.0718796	0.103191
	0.254	0.173571	0.0690819	0.275076	0.309585	-0.122708	-0.0826055	0.0646554	0.020362	0.156114
	0.762	0.239809	0.0661259	0.276945	0.500245	0.383661	0.106895	0.151182	0.152634	0.111378
	2.286	0.138198	0.120936	0.39486	0.954224	0.747806	0.730647	0.138729	0.103825	0.0230931
	6.859	0.253474	0.111158	0.605376	2.3231	2.09544	2.44646	0.080388	0.0521054	0.0992462
	20.576	0.4356	0.215073	0.757775	4.99792	4.84117	5.49355	0.104013	-0.0241235	0.0552047
	61.728	0.468707	0.336988	0.767316	8.61564	8.42559	9.40193	0.0258062	0.0128155	0.147308
	185.19	0.558424	0.382821	0.799241	11.5851	11.557	12.3462	0.14999	0.0409219	0.0660024
	555.56	0.517935	0.442749	0.86675	13.2635	13.4353	13.9514	0.271123	0.100789	0.100309
	1666.7	0.590713	0.489591	0.95519	14.0725	14.1401	14.6395	0.181628	0.0202857	0.0726582
	5000	0.799078	0.548044	0.991479	14.5072	14.5377	15.0278	0.38084	-0.0430591	-0.0358895
ED Figure 2k	Tri-complex formation assay (KRAS G12C:RMC-7977:CYPA binding in U2OS cells) in the presence of 100 nM RMC-7977 and indicated cocnentrations of adagrasib
	Adagrasib (nM)	Replicate 1	Replicate 2	Replicate 3	Replicate 4	Replicate 5	Replicate 6
	1000	7.14	5.23	4.27	9.62	5.39	5.89
	333.333	2.84	3.18	2.11	3.34	4.33	3.96
	111.111	6.5	14.54	11.18	13.68	10.17	11.47
	37.037	28.98	25.95	27.48	28.02	29.48	27
	12.3457	58.76	54.81	56.8	50.17	55.25	52.3
	4.11523	73.4	78.09	70.75	75.03	70.34	74.16
	1.37174	84.53	91.3	85.72	90.41	87.1	93.71
	0.457247	95.45	98.72	98.17	97.53	96.49	100.93
	0.152416	93.54	95.49	90.01	90.2	94.32	89.84
	0.0508053	96.6	110.23	98.4	108.84	94.82	114.53
	0	90.25	109.49	86.74	111.49	90.81	113.44
ED Figure 2l	TR-FRET between recombinant KRAS G12V and CypA in the presence of RMC-7977 and indicated concentrations of recombinant BRAF RBD
	BRAF (nM)	Replicate 1	Replicate 2	Replicate 3
	30000	2136.63	2196.81	2212.21
	10000	2223.18	2218.04	2219.88
	3333.33	2326.78	2340.4	2370.56
	1111.11	2673.08	2732.71	2882.5
	370.37	3693.9	3484.77	4025.43
	123.457	4685.55	4067.01	4703.03
	41.1523	5270.44	4695.83	5300.55
	13.7174	5424.03	4992.91	5481.4
	4.57247	5784.22	5009.74	5472.92
	1.52416	5472.51	4755.71	5363.47
	0.50805	5336.63	4921.94	5246.05
	0	5299.98	4792.64	5456.36

## Sheet: ED Fig 3
ED Figure 3a	TR-FRET of recombinant KRAS and RALGDS RID treated with indicated concentrations of RMC-7977 and CYPA
	RMC-7977 (nM)	DMSO (replicate 1)				DMSO (replicate 2)				KRAS G12V				WT KRAS
	100	1.03241	0.976759	0.98	0.965586	0.999793	1.00572	0.987862	1.00372	0.031	-0.01375	0.0395	0.0045	0.19	0.03225	0.05775	0.042
	33.3333	0.967448	0.967793	0.989034	0.96531	0.947241	0.981862	0.980138	0.981862	0.21725	0.237	0.19625	0.15925	0.34325	0.2545	0.2295	0.28975
	11.1111	1.00021	0.997448	1.00103	0.99931	1.00441	1.00386	0.999034	1.02179	0.46725	0.55025	0.42725	0.46775	0.531	0.55225	0.5275	0.6425
	3.7037	1.01428	1.0011	1.00703	0.997931	0.992276	1.01641	1.0149	0.995793	0.6665	0.67275	0.70875	0.775	0.755	0.7635	0.81925	0.729
	1.23457	1.01979	1.02283	0.958897	0.959034	0.991724	1.00193	0.967724	0.969586	0.868	0.861	0.91125	0.92775	0.966	0.90125	0.75625	0.8255
	0.411523	0.99469	0.961241	0.96331	0.957655	0.981448	1.01497	1.00117	0.970483	0.91125	1.00325	0.948	0.8985	0.94725	0.87925	0.8105	0.8965
	0.137174	0.98869	1.01814	1.00159	0.964345	0.990621	1.016	1.00917	1.01062	1.01175	1.012	1.01575	0.956	0.9055	0.981	0.9585	0.91825
	0.0457247	0.990759	1.02207	1.00952	0.958966	0.969103	0.986207	0.992828	0.989724	1.03275	0.98625	0.98225	1.02	0.9855	0.97725	0.9315	0.827
	0.0152416	1.01538	1.00834	1.00855	1.00655	1.01324	1.00352	1.00807	1.00759	1.05175	1.0895	1.06375	0.94325	1.04825	1.0125	0.958	0.95275
	0.00508053	0.995241	1.04931	1.00897	0.998414	0.975448	1.02545	1.01041	1.00876	1.0295	1.03	1.0995	1.01975	1.07725	1.05125	1.01075	0.95775
	0.00169351	0.999103	0.995862	0.998138	1.012	0.986759	1.02531	0.992828	1.02545	1.02625	1.0495	1.0235	1.0315	1.01675	0.99275	0.96525	0.80875
	0	0.992138	1.03476	1.01021	0.96731	0.996345	1.00041	0.99069	1.01193	1.15825	1.00625	0.97275	0.9405	1.0435	1.01225	0.899	0.8465
ED Figure 3b	Cellular nano-BRET of RALGDS (full-length) binding to KRAS G12C, G12D, and G12V in the presence of CYPA
	RMC-7977 (nM)	KRAS G12D						KRAS G12V						KRAS G12C
	1000	10.2193	10.47	10.4459	10.0036	10.1066	10.1313	10.8841	10.9076	11.0787	10.8666	11.0137	11.1587	10.8628	9.92046	10.139	10.0712	10.3509	9.95291
	333.333	11.2999	11.1999	10.8448	10.0467	10.686	10.4797	11.3448	11.4972	11.4911	11.1105	10.9221	11.2754	10.1394	10.5924	9.78476	10.0763	9.65774	9.97863
	111.111	13.7998	12.0846	13.3529	13.1019	13.0482	11.2251	12.6511	12.657	12.652	12.1384	12.5044	12.7423	10.2935	10.375	9.34515	10.0632	10.0122	10.2781
	37.037	15.9727	15.3384	16.4816	15.5961	16.3731	14.4955	15.8324	15.892	15.6693	15.6351	15.326	16.1305	11.0793	10.028	11.2271	10.7778	11.2352	10.211
	12.3457	21.965	22.2278	22.7225	21.1836	19.9465	19.3916	22.2654	20.6652	22.418	20.7842	21.8208	20.4059	13.0313	11.9807	11.9885	11.6119	11.6125	11.8549
	4.11523	31.1063	32.5671	30.8334	31.1955	27.6508	27.7247	29.6013	27.41	30.1314	27.6913	29.7303	27.1744	18.1963	16.034	17.4595	15.2439	16.9748	14.2583
	1.37174	37.7822	36.5622	34.5594	32.5564	30.1615	30.9419	37.1465	36.4955	37.7456	36.0786	36.8842	35.5369	20.188	18.7475	20.581	18.7795	19.3575	17.589
	0.457247	39.6215	38.4066	38.6628	35.4253	33.4342	33.8839	38.8852	37.9809	39.3924	37.976	38.1886	38.1477	21.8228	20.783	21.5914	21.0649	21.213	19.7556
	0.152416	42.1196	40.5417	38.2614	35.7654	34.5421	35.5545	38.5475	38.033	38.2361	38.0948	37.8492	37.9703	22.4693	24.1093	22.3942	23.3437	22.2477	22.7592
	0.0508053	41.8221	39.1577	37.673	35.146	34.4684	34.433	38.5024	38.0195	37.8975	38.3373	37.8579	38.1164	21.0515	21.7526	21.6509	21.1465	21.2102	21.149
	0	44.9521	39.272	40.4297	34.721	36.0276	34.7745	38.2007	38.035	38.8191	37.6932	38.0514	37.2396	23.8013	20.534	24.4732	19.2474	23.5485	18.9632
ED Figure 3c	Cellular nano-BRET of PI3K⍺ (full-length) binding to KRAS G12C, G12D, and G12V in the presence of CYPA
	RMC-7977 (nM)	KRAS G12D						KRAS G12V						KRAS G12C
	1000	12.9103	12.8341	12.4299	12.848	12.6569	12.4165	12.1527	13.0533	12.5669	12.7724	12.7825	12.8803	13.0371	13.4964	13.2247	13.6424	13.499	13.5185
	333.333	12.4418	12.5115	12.0796	12.2384	12.3217	12.5478	12.5409	12.8603	13.0302	13.2252	12.7334	12.2876	13.479	13.457	13.6054	13.4472	13.3596	13.441
	111.111	12.9631	12.8542	12.8542	12.751	12.7145	12.5362	13.3044	13.1946	13.3096	12.8133	13.2135	13.4943	13.3801	13.6296	13.7851	13.3968	13.4702	13.5585
	37.037	13.3166	13.8897	13.2531	13.6566	13.0465	13.0111	14.6716	13.9571	14.0491	14.079	13.7071	13.4685	13.5244	14.2699	13.7436	13.7375	14.0918	13.7581
	12.3457	15.8391	14.8964	15.0849	14.7399	14.2306	14.9536	17.5986	16.6607	17.0686	16.4926	17.3848	16.3061	15.8416	16.2344	15.8041	16.4517	15.615	15.4215
	4.11523	17.3789	18.0793	17.1572	17.557	16.6798	17.8081	20.2933	19.1064	19.5671	18.6162	18.8909	19.2958	18.9	18.4569	18.8341	18.1839	17.8374	17.916
	1.37174	18.3594	18.951	17.6925	18.4282	17.7403	18.3144	20.4216	20.3031	20.6357	19.8073	19.6092	19.5884	20.0254	19.8203	20.0432	19.4426	18.9791	19.3338
	0.457247	18.3787	18.7426	18.6086	19.0177	18.2477	18.3552	21.2619	20.8705	20.6534	20.4767	20.4367	20.7173	20.3196	20.1783	20.205	20.0798	20.1662	19.981
	0.152416	18.7935	19.141	18.6344	19.075	18.2865	19.6937	20.8103	21.278	20.8472	20.406	20.3368	20.1509	20.3249	20.9149	20.1392	20.4963	20.2853	19.9497
	0.0508053	18.7999	19.0225	19.4313	19.6529	18.471	19.1164	20.3833	20.2965	20.0125	19.9613	20.1337	20.119	20.2047	20.0843	20.0043	19.7082	19.8007	20.1178
	0	18.8375	19.222	18.828	19.31	18.9191	19.7908	20.829	20.5862	20.5256	19.4598	19.8845	19.8791	19.6137	19.6495	20.0608	19.5561	19.9712	19.2463
Figure S3d	Cellular nano-BRET of SOS1 (catalytic domain) binding to KRAS WT in the presence of CYPA
	RMC-7977 (nM)	KRAS WT
	1000	6.90741	6.939	5.65174	5.948	6.11263	6.23553
	333.333	6.38254	7.18702	5.74155	6.57215	6.19794	6.65633
	111.111	6.71184	6.77121	6.17108	6.62999	5.92938	6.34076
	37.037	7.06403	6.96368	6.2728	5.9257	6.20531	6.02749
	12.3457	6.50824	6.70868	6.00951	5.98779	6.2252	6.04519
	4.11523	6.92218	7.22909	6.47135	6.37446	6.51984	6.66052
	1.37174	7.90656	7.74721	7.49323	7.38426	7.00703	7.17027
	0.457247	8.14925	7.73589	7.65103	7.24032	7.67054	7.50768
	0.152416	8.56322	8.12687	7.75507	7.61063	8.1239	8.05759
	0.0508053	8.17825	7.76726	7.69754	7.74824	8.22031	7.63111
	0	8.31665	7.96731	7.35566	7.70969	7.63837	7.9513
ED Figure 3f	Cellular milliBRET signal between CYPA and KRAS G12V or 5 different small GTPase proteins (RIT1, MRAS, RRAS, RRAS2, Rheb) treated with RMC-7977
	RMC-7977 (nM)	KRASG12V
	1000	14.1055	12.901	13.6313	12.8159	14.3526	13.1398
	333.333	14.0834	13.7044	13.6567	12.9685	13.078	12.7653
	111.111	14.1557	14.0898	14.0287	13.9679	13.745	13.7924
	37.037	13.6301	14.0182	13.661	13.6725	13.3211	13.487
	12.3457	11.4839	11.5824	12.0176	11.1912	11.5065	11.1163
	4.11523	7.46105	7.40898	7.89048	7.07125	7.62232	7.67581
	1.37174	4.1167	4.33645	3.89984	4.21837	4.57841	4.09421
	0.457247	1.64863	2.35922	1.78053	2.80886	1.77927	2.2094
	0.152416	1.17261	1.05952	0.935825	1.33377	1.01241	1.50835
	0.0508053	0.669476	1.57072	1.29247	1.83413	0.423468	1.424
	0	0.663819	-0.420952	1.02185	-0.937879	0.543701	-0.870536
	RMC-7977 (nM)	MRAS Q71R						RRAS G38V						RRAS2 G23V						RIT1						RHEB
	1111.11	10.7121	10.5516	12.3365	10.0544	11.7366	10.787	10.1243	10.2861	11.032	12.1599	11.6879	11.9893	5.95598	7.6238	6.92611	8.35103	7.54934	9.51926	5.77273	8.82539	5.60258	8.64917	4.27441	8.59305	0.850519	-0.15623	0.968563	-0.196953	0.47004	0.606274
	370.37	10.161	10.397	10.5343	10.3086	10.5443	10.7709	8.5015	8.56999	10.4854	10.0017	10.9416	10.5658	4.62029	5.51563	5.96726	6.80715	6.87657	7.88708	5.28708	9.70064	5.75679	9.12395	5.43462	8.89704	0.0283304	1.20797	-0.341218	1.19477	-0.233439	1.35528
	123.457	7.17545	7.5859	7.92416	8.74498	8.3065	8.68935	4.69499	3.82504	6.2456	5.86669	7.85065	6.80642	1.78964	2.3918	3.20524	3.2803	3.61652	3.88569	3.95045	6.44448	3.93872	6.52091	4.16622	6.38331	1.17257	0.0474031	0.624684	0.061958	-0.0323327	-0.430754
	41.1523	3.25784	4.10218	3.88303	4.83595	4.48693	5.49305	1.09193	1.75745	2.17872	2.7799	3.44639	3.43788	0.425116	1.3441	1.49351	1.80386	1.77628	2.15502	3.19834	4.94608	3.11432	5.01696	3.55658	4.37596	0.376174	0.144536	-0.0835108	-0.353819	0.0709821	0.0978516
	13.7174	1.19201	1.32991	1.80995	1.49855	1.99688	1.46106	-0.058181	-0.144406	1.43288	1.37543	1.96726	1.16819	0.640363	0.0731174	0.494123	0.75581	0.654911	1.03173	2.2977	1.20573	2.0899	1.6222	2.53153	1.26232	1.37656	0.545157	0.559868	0.103839	0.791468	0.238471
	4.57247	0.218691	0.44421	0.768057	0.675876	0.0575985	0.438706	0.318376	-0.434265	0.575311	0.474615	0.472607	0.839167	-0.52687	-0.109308	-0.0661065	-0.10228	0.189851	0.400687	1.31703	0.991644	1.08715	0.953282	1.61959	0.630068	0.696628	0.367959	0.471568	-0.209501	0.836673	-0.353889
	1.52416	0.174223	-0.0254948	-0.02476	0.112482	-0.0095731	0.600142	-0.328841	-0.104594	0.0391481	0.518231	0.552904	0.408585	-0.271915	-0.423062	0.260516	-0.198374	0.524048	0.0471094	-0.0987918	0.30947	0.234755	0.537449	0.0624797	1.08859	-0.450045	-0.223927	0.128942	0.68872	-0.536379	-0.548476
	0.508053	-0.257689	0.35875	0.0729144	0.495989	0.154281	0.905108	-0.822428	-0.651603	-0.434012	-0.160484	-0.374142	0.272909	-0.946223	-0.33506	-0.300872	0.0323572	0.110279	0.134627	0.452043	-0.871121	0.612799	-1.15069	0.630371	-0.684454	-0.51696	0.0674295	-0.686616	-0.286016	-0.709483	-0.456237
	0	-0.284334	0.0364073	-0.0763796	-0.02476	0.121766	0.2273	-0.219364	-0.647557	0.23113	0.0568797	0.779592	-0.200681	0.0436245	-0.304433	0.0317332	0.03762	0.233075	-0.0416198	-0.462164	0.619936	-0.414515	0.601441	-0.693813	0.349114	0.229811	-0.565265	0.249873	-0.299697	0.284588	0.100691

## Sheet: ED Fig 4
ED Figure 4a	LC/MS bioanalysis of cells treated with RMC-7977
	RMC-7977 (nM)	AsPC-1			AsPC-1 CypA KO
	10	161.535	241.348	143.032	-3.36411	24.8311	-20.2831
	100	76.8389	68.7724	89.6189	3.41735	-1.56247	1.92015
	1000	50.5511	44.8949	50.5643	0.530373	-7.24033	9.94809
ED Figure 4b	RMC-7977 concentration response for biochemical and cellular KRAS G12V-RAF disruption
		Cellular RAS-RAF disruption				Biochemical RAS-RAF disruption
		Rep1	Rep2	Rep 3		[RMC-7977] nM	Replicate 1		Replicate 2		Replicate 3		Replicate 4		Replicate 5		Replicate 6											KRASG12V biochemical
	RMC-7977 (nM)	G12V	G12V	G12V		1.52416	96.6962	98.9104	98.2979	96.5839	96.7681	99.8213	95.6814	96.0618	96.4728	103.62	99.1966	101.041										Replicate 1		Replicate 2		Replicate 3		Replicate 4		Replicate 5		Replicate 6
	1000	0.7	0			4.57247	88.4845	91.9568	91.9101	94.5055	91.903	93.9961	89.4757	90.7351	95.8402	93.3528	91.3958	92.8353
	333.333	0	1.3469			13.7174	76.5034	77.8487	82.2375	81.0469	81.0467	82.9559	75.4783	77.4952	78.4692	77.7497	80.7986	80.3023
	111.111	1.99	1.6717			41.1523	51.4635	51.2664	57.8883	56.753	55.8139	57.2897	49.0072	49.299	49.4251	49.9225	51.6182	52.3923
	37.037	4	4.5731			123.457	21.4532	22.6558	27.2172	27.7485	26.6927	28.3673	20.6718	21.1569	19.4059	18.9626	21.1549	22.4333
	12.3457	8.26	13.953			370.37	5.23197	8.21868	8.04604	8.47489	7.4305	8.07009	4.33022	5.33462	4.96849	4.70969	4.86932	5.56334
	4.11523	17.09	32.4499			1111.11	1.76439	2.03223	2.21215	2.28405	1.32402	1.45219	1.17636	1.84966	1.28426	1.46127	1.64564	2.01998
	1.37174	41.01	56.3646			3333.33	0.86433	1.18337	0.62968	0.73716	0.48303	0.98954	0.169556	0.82602	0.303764	0.46121	0.23229	0.52789
	0.457247	63.26	77.9214			10000	-0.18681	0.01478	0.33488	0.66237	0.12511	0.36042	0.14765	0.377464	0.242546	0.25622	-0.154175	0.11242
	0.152416	93.47	90.6858			30000	-0.172485	0.17814	0.100365	0.627495	-0.69256	0.385635	-0.635414	-0.07041	-0.10761	0.16282	0.00198	0.50184
	0.0508053	95.09	96.3702
	0	100	100
	500			0.049																								96.6962	98.9104	98.2979	96.5839	96.7681	99.8213	95.6814	96.0618	96.4728	103.62	99.1966	101.041
	166.667			0.38																								88.4845	91.9568	91.9101	94.5055	91.903	93.9961	89.4757	90.7351	95.8402	93.3528	91.3958	92.8353
	55.5556			3.896																								76.5034	77.8487	82.2375	81.0469	81.0467	82.9559	75.4783	77.4952	78.4692	77.7497	80.7986	80.3023
	18.5185			13.894																								51.4635	51.2664	57.8883	56.753	55.8139	57.2897	49.0072	49.299	49.4251	49.9225	51.6182	52.3923
	6.17284			36.455																								21.4532	22.6558	27.2172	27.7485	26.6927	28.3673	20.6718	21.1569	19.4059	18.9626	21.1549	22.4333
	2.05761			66.747																								5.23197	8.21868	8.04604	8.47489	7.4305	8.07009	4.33022	5.33462	4.96849	4.70969	4.86932	5.56334
	0.685871			86.395																								1.76439	2.03223	2.21215	2.28405	1.32402	1.45219	1.17636	1.84966	1.28426	1.46127	1.64564	2.01998
	0.228624			93.81																								0.86433	1.18337	0.62968	0.73716	0.48303	0.98954	0.169556	0.82602	0.303764	0.46121	0.23229	0.52789
	0.0762079			99.623																								-0.18681	0.01478	0.33488	0.66237	0.12511	0.36042	0.14765	0.377464	0.242546	0.25622	-0.154175	0.11242
	0.0254026			100																								-0.172485	0.17814	0.100365	0.627495	-0.69256	0.385635	-0.635414	-0.07041	-0.10761	0.16282	0.00198	0.50184
	0			94.752
ED Figure 4c	Same data as Figure S4b, but calculated concentration of active binary complexes
		Cellular nano-BRET				Biochemical RAS-RAF disruption
		Rep1	Rep2	Rep 3		[RMC-7977] nM	Replicate 1		Replicate 2		Replicate 3		Replicate 4		Replicate 5		Replicate 6
	RMC-7977:CYPA complexes (nM)	G12V	G12V	G12V		1.52416	96.6962	98.9104	98.2979	96.5839	96.7681	99.8213	95.6814	96.0618	96.4728	103.62	99.1966	101.041
	4184.1	0.7	0			4.57247	88.4845	91.9568	91.9101	94.5055	91.903	93.9961	89.4757	90.7351	95.8402	93.3528	91.3958	92.8353
	3154.57	0	1.3469			13.7174	76.5034	77.8487	82.2375	81.0469	81.0467	82.9559	75.4783	77.4952	78.4692	77.7497	80.7986	80.3023
	1814.88	1.99	1.6717			41.1523	51.4635	51.2664	57.8883	56.753	55.8139	57.2897	49.0072	49.299	49.4251	49.9225	51.6182	52.3923
	798.085	4	4.5731			123.457	21.4532	22.6558	27.2172	27.7485	26.6927	28.3673	20.6718	21.1569	19.4059	18.9626	21.1549	22.4333
	297.708	8.26	13.953			370.37	5.23197	8.21868	8.04604	8.47489	7.4305	8.07009	4.33022	5.33462	4.96849	4.70969	4.86932	5.56334
	103.338	17.09	32.4499			1111.11	1.76439	2.03223	2.21215	2.28405	1.32402	1.45219	1.17636	1.84966	1.28426	1.46127	1.64564	2.01998
	34.9272	41.01	56.3646			3333.33	0.86433	1.18337	0.62968	0.73716	0.48303	0.98954	0.169556	0.82602	0.303764	0.46121	0.23229	0.52789
	11.6969	63.26	77.9214			10000	-0.18681	0.01478	0.33488	0.66237	0.12511	0.36042	0.14765	0.377464	0.242546	0.25622	-0.154175	0.11242
	3.90504	93.47	90.6858			30000	-0.172485	0.17814	0.100365	0.627495	-0.69256	0.385635	-0.635414	-0.07041	-0.10761	0.16282	0.00198	0.50184
	1.30236	95.09	96.3702
	0	100	100
	3597.12			0.049
	2304.15			0.38
	1108.65			3.896
	433.651			13.894
	153.421			36.455
	52.2084			66.747
	17.5248			86.395
	5.85528			93.81
	1.95329			99.623
	0.651265			100
	0			94.752
ED Figure 4d	pERK inhibition with CYPA inhibitor competition
	Replicate 1
		NCIH441				ASPC1
	RMC-7977 (nM)	RMC-7977		RMC-7977 + 3 μM CYPA inhibitor		RMC-7977		RMC-7977 + 3 μM CYPA inhibitor
	299.999	2.81334	2.25184	45.9765	35.6561	2.30243	2.10276	70.3842	66.2308
	100	2.65205	2.72528	104.888	92.9151	2.42081	2.00734	100.142	80.4369
	33.3334	2.85875	3.1055	138.717	154.934	2.71742	2.51548	109.775	100.898
	11.1112	3.11573	3.42066	130.8	101.769	9.69577	9.39992	110.684	111.783
	3.70374	11.9888	19.4005	141.992	146.756	37.135	38.7563	149.062	117.701
	1.23455	59.87	81.3647	120.959	154.604	66.5767	79.804	137.895	116.223
	0.411519	91.0035	125.431	134.183	151.653	93.1985	94.9104	152.823	136.477
	0.137173	122.168		145.678	131.403	119.94		127.339	139.549
	0.0457299	116.541	138.344	120.869	141.811	123.168	121.136	141.797	146.169
	0.0152405	101.09	141.742	135.823	149.095	108.225	125.91	139.222	113.553
	0.00508042	97.682	127.278	136.204	127.831	129.224	111.9	147.833	127.475
	Replicate 2
		NCI-H441				ASPC1
	RMC-7977 (nM)	RMC-7977		RMC-7977 + 3 μM CYPA inhibitor		RMC-7977		RMC-7977 + 3 μM CYPA inhibitor
	299.999	7.29728	6.79825	23.3792	21.5193	0.57273	0.785802	41.9134	43.7551
	100	8.2247	8.29823	54.4752	49.5633	0.580576	0.498608	80.9927	88.4651
	33.3334	9.0023	7.75617	82.8187	88.908	0.707759	0.7913	90.9174	110.28
	11.1112	8.96755	8.92834	96.6781	98.3277	2.76294	2.82884	106.914	122.76
	3.70374	10.392	10.3218	108.162	99.4905	26.6492	23.3076	94.0267	115.9
	1.23455	25.173	21.9117	118.895	111.27	75.4998	65.6168	117.557	118.47
	0.411519	54.4744	55.4458	117.66	104.706	91.658	97.1292	126.457	114.853
	0.137173	78.3349	84.0116	116.444	110.418	106.343	87.7234	125.844	110.933
	0.0457299	94.9151	96.9475	114.586	126.376	113.945	102.253	118.919	102.685
	0.0152405	99.9715	108.212	111.954	112.117	110.035	115.107	108.117	102.062
	0.00508042	102.806	122.906	107.655	103.408	114.395	108.513	109.714	113.925
	Replicate 3
		ASPC1
	RMC-7977 (nM)	RMC-7977		RMC-7977 + 3 μM CYPA inhibitor
	299.999	13.4631	20.8242	91.8036	64.5849
	100	13.7189	12.1587	96.2326	100.652
	33.3334	16.1568	16.0127	101.111	90.1674
	11.1112	30.0037	21.9815	101.94	104.175
	3.70374	36.3853	54.8796	103.33	107.549
	1.23455	97.7175	99.9168	101.256	110.479
	0.411519	110.343	126.372	115.615	115.338
	0.137173	111.395	126.078	108.637	116.17
	0.0457299	139.301	149.714	109.39	105.622
	0.0152405	120.616	135.308	107.306	105.707
	0.00508042	130.122	116.475	109.657	99.3654
ED Figure 4e	Proliferation inhibition with CYPA inhibitor competition
	Replicate 1
		NCIH441				ASPC1
	RMC-7977 (nM)	RMC-7977		RMC-7977 + 3 μM CYPA inhibitor		RMC-7977		RMC-7977 + 3 μM CYPA inhibitor
	299.999	32.3111	29.0775	37.7236	45.249	9.01034	7.09626	53.3713	68.3544
	100	28.8791	27.2758	79.4245	79.0036	5.07147	4.00176	65.2151	83.39
	33.3334	29.0347	22.8651	100.398	109.969	8.11356	8.74635	77.1115	101.855
	11.1112	26.6151	22.9193	113.586	112.69	18.1903	15.7797	86.9718	93.494
	3.70374	34.5277	37.2472	108.864	118.705	34.4142	35.3653	82.6089	97.7519
	1.23455	53.5978	72.9813	114.685	114.23	54.5651	58.4811	85.0296	101.562
	0.411519	83.6742	95.5735	115.531	134.476	71.6504	72.6185	83.8349	104.292
	0.137173	126.836	148.878	116.006		82.5289	82.4857	89.7099	98.8368
	0.0457299	127.307	133.477	113.131	121.83	87.0829	85.8573	95.0026	107.186
	0.0152405	112.235	120.202	108.394	118.004	89.6409	90.9654	91.0892	103.659
	0.00508042	102.011	138.381	102.659	115.334	101.177	94.751	86.511	100.41
	Replicate 2
		NCI-H441				ASPC1
	RMC-7977 (nM)	RMC-7977		RMC-7977 + 3 μM CYPA inhibitor		RMC-7977		RMC-7977 + 3 μM CYPA inhibitor
	299.999	27.5922	25.4872	67.7693	48.7391	25.3133	26.3853	66.6027	62.625
	100	27.7958	31.2386	105.053	76.4852	6.49264	7.93402	71.5534	73.2023
	33.3334	29.7232	34.4423	124.45	95.5959	8.17798	8.57983	80.4897	86.5153
	11.1112	35.0508	37.4802	137.932	101.627	18.5116	21.3117	95.8192	89.3136
	3.70374	40.6838	40.7762	124.121	107.435	32.7953	35.6028	100.957	93.9352
	1.23455	69.557	64.4212	145.365	114.82	56.9829	59.823	93.4513	95.4966
	0.411519	83.4726	112.168	128.044	100.762	74.354	81.3976	94.5745	98.1943
	0.137173	104.648	139.427	130.211	101.586	92.705	90.815	95.5044	99.1177
	0.0457299	108.143	122.925	137.606	95.1981	102.793	94.9799	95.9035	95.2916
	0.0152405	110.347	116.212	140.916	108.678	102.654	98.0578	99.1439	95.9257
	0.00508042	93.382	108.38	107.622	92.8776	110.49	108.134	99.362	102.977
	Replicate 3
		ASPC1
	RMC-7977 (nM)	RMC-7977		RMC-7977 + 3 μM CYPA inhibitor
	299.999	14.8867	13.3948	66.1443	72.8311
	100	7.14027	7.22811	73.4489	72.6988
	33.3334	12.7557	12.3077	81.5256	83.0145
	11.1112	29.5296	24.3804	85.9915	93.0521
	3.70374	47.4227	50.3479	89.6766	87.0559
	1.23455	69.5177	70.1355	88.8623	90.4167
	0.411519	84.8436	80.9316	87.3166	88.4511
	0.137173	91.9026	89.126	89.0067	89.4292
	0.0457299	92.5739	92.4729	94.4133	89.7448
	0.0152405	101.663	91.3484	89.9467	85.6853
	0.00508042	100.758	94.1273	85.7408	93.0454
ED Figure 4f	pERK inhibition in PPIA KO cells treated with RMC-7977
	Replicate 1										Replicate 2										Replicate 3
	RMC-7977 (nM)	NCI-H441		NCI-H441 PPIA KO		AsPC-1		AsPC-1 PPIA KO			RMC-7977 (nM)	NCI-H441		NCI-H441 PPIA KO		AsPC-1		AsPC-1 PPIA KO			RMC-7977 (nM)	AsPC-1		AsPC-1 PPIA KO
	299.999	1.50168	1.577	122.986	96.3843	1.87908	2.33632	108.845	107.318		299.999	8.82648	8.61364	117.644	116.596	0.577787	0.623254	92.4906	81.5895		299.999	5.15479	5.19549	101.055	107.772
	100	1.64991	1.37256	157.254	89.0808	2.66434	2.0896	109.974	111.879		100	8.66362	7.9558	133.143	113.669	1.24054	0.472668	108.029	84.4462		100	5.59281	5.63091	96.7284	95.5382
	33.3334	2.01099	1.95233	136.895	85.6004	2.07743	2.41708	93.2329	96.6494		33.3334	8.27026	7.81291	125.406	118.805	0.907317	0.661262	105.298	76.297		33.3334	5.39931	5.87012	109.687	111.11
	11.1112	3.63231	3.37578	160.227	93.4647	3.91513	4.38108	111.26	107.946		11.1112	8.5242	11.7368	105.789	123.909	1.23422	1.22392	110.497	98.7678		11.1112	6.16035	7.03881	109.222	94.8218
	3.70374	21.886	19.3603	132.813	103.095	31.8699	38.2997	104.674	106.3		3.70374	11.7668	13.275	125.227	107.327	11.5169	10.643	109.27	104.345		3.70374	20.8322	24.7105	104.853	110.827
	1.23455	54.235	53.3623	157.266	122.887	54.9815	57.4674	114.427	108.23		1.23455	49.0544	39.5547	118.551	103.798	54.1847	50.3237	125.844	100.699		1.23455	52.5327	55.3248	115.763	105.152
	0.411519	98.2765	98.0103	172.462	136.069	80.5782	74.1039	104.434	116.592		0.411519	88.0649	101.153	127.026	116.281	85.8453	82.6745	124.465	109.79		0.411519	87.1727	73.3341	110.403	105.983
	0.137173	102.231	104.252	156.335	132.401	80.4398	87.8333	112.155	108.442		0.137173	118.818	144.042	136.144	124.197	82.115	97.3693	128.457	118.29		0.137173	91.959	104.691	108.728	101.737
	0.0457299	91.4496	97.3266	160.652	112.701	103.479	104.216	111.492	104.547		0.0457299	133.091	120.425	118.78	119.375	87.0022	94.1677	116.605	93.3102		0.0457299	96.306	120.161	117.544	114.529
	0.0152405	87.2188	96.3831	172.488	122.847	115.551	113.169	100.429	100.676		0.0152405	132.572	128.862	138.987	122.067	99.9605	111.402	152.417	104.275		0.0152405	120.411	116.33	119.793	117.516
	0.00508042	100.787	96.1317	160.922	124.484	107.78	109.681	112.926	101.726		0.00508042	116.6	128.961	125.778	123.229	108.954	112.718	135.047	99.8439		0.00508042	121.903	103.795	113.326	102.393
ED Figure 4g	Proliferation inhibition in PPIA KO cells treated with RMC-7977
	Replicate 1										Replicate 2										Replicate 3
	RMC-7977 (nM)	NCI-H441		NCI-H441 PPIA KO		AsPC-1		AsPC-1 PPIA KO			RMC-7977 (nM)	NCI-H441		NCI-H441 PPIA KO		AsPC-1		AsPC-1 PPIA KO			RMC-7977 (nM)	AsPC-1		AsPC-1 PPIA KO
	299.999	19.2089	17.5838	108.614	75.142	5.63438	6.50312	98.9717	110.848		299.999	27.4895	27.6309	111.529	44.3008	9.05915	8.50867	113.605	94.9959		299.999	25.2421	26.2234	122.457	84.6273
	100	20.5368	20.7219	116.197	99.8054	4.11734	5.69155	95.7346	106.07		100	23.5668	21.2149	180.196	103.591	4.3596	3.77291	103.595	93.2091		100	8.25842	7.50719	147.947	137.057
	33.3334	19.4988	23.3021	129.239	99.979	9.42993	7.77851	92.517	100.074		33.3334	22.2179	24.8113	183.915	146.935	8.77955	7.25684	99.5661	112.23		33.3334	9.47821	8.80678	138.684	129.677
	11.1112	19.4745	22.7636	121.35	130.706	16.7694	16.6833	96.3597	101.358		11.1112	24.4262	23.1382	212.84	116.922	17.6235	14.0403	99.4767	110.613		11.1112	19.4581	21.3069	150.978	133.894
	3.70374	25.9091	23.8674	101.278	112.81	31.8172	36.9123	87.2621	104.925		3.70374	33.0374	35.4959	189.817	124.6	32.9773	33.1999	104.694	107.844		3.70374	36.508	37.7448	141.391	136.645
	1.23455	40.0356	33.6594	132.031	111.921	49.1924	52.0526	86.6529	98.8931		1.23455	58.3339	70.1869	169.677	144.303	54.2838	54.0974	94.292	99.7027		1.23455	58.8284	61.5176	146.063	135.201
	0.411519	68.961	61.7784	146.945	123.133	68.1436	65.7113	88.0811	98.8055		0.411519	88.5495	87.2615	178.349	163.528	72.6113	74.4002	101.588	103.892		0.411519	84.5009	86.3896	151.422	140.195
	0.137173	102.672	91.5687	152.182	128.203	77.0119	77.9307	92.9579	99.2208		0.137173	116.838	109.038	168.451	150.75	84.1232	81.2829	105.183	106.516		0.137173	113.157	118.227	147.605	128.222
	0.0457299	109.199	107.264	138.815	127.75	81.3491	89.0498	86.6115	99.4269		0.0457299	124.285	122.897	187.382	147.611	90.3884	83.1235	100.987	102.875		0.0457299	112.117	113.586	149.203	133.176
	0.0152405	106.694	116.428	124.932	109.755	90.6352	87.8516	95.2767	107.196		0.0152405	123.904	113.187	181.564	137.826	88.6792	96.8171	103.326	99.4519		0.0152405	115.415	111.877	147.873	135.281
	0.00508042	114.162	119.807	135.123	94.878	88.6514	87.5687	83.0541	98.3758		0.00508042	119.561	126.739	212.735	120.243	91.15	92.8699	104.023	97.9331		0.00508042	122.45	121.151	146.115	128.264
ED Figure 4h	pERK inhibition in PPIA KO cells treated with trametinib
	Replicate 1										Replicate 2										Replicate 3
	Trametinib (nM)	NCI-H441		NCI-H441 PPIA KO		AsPC-1		AsPC-1 PPIA KO			Trametinib (nM)	NCI-H441		NCI-H441 PPIA KO		AsPC-1		AsPC-1 PPIA KO			Trametinib (nM)	AsPC-1		AsPC-1 PPIA KO
	1000	1.17024	1.31696	1.32895	1.0223	2.06598	2.09205	1.09983	1.59854		1000	4.91438	4.44402	4.78754	4.96618	0.789313	0.656639	0.473446	0.47927		1000	6.23342	7.53915	5.70672	6.10043
	332.997	1.04131	0.977219	1.2366	1.25049	1.60755	1.70253	1.56021	1.27234		332.997	4.18139	3.82299	3.50183	3.434	0.556325	0.490058	0.574066	0.368422		332.997	6.74291	5.71912	5.56099	6.07712
	110.999	1.15568	1.45587	1.2498	1.35716	1.6845	2.02983	1.59569	1.7173		110.999	3.73116	3.59917	3.35572	3.15112	0.693502	0.715611	0.482668	0.50367		110.999	11.6904	6.03723	5.63785	5.89056
	36.9999	0.894949	1.11623	1.1443	1.01773	1.5278	1.65713	1.53896	1.24685		36.9999	3.5018	3.94904	3.29852	3.53896	0.56519	0.501713	0.49704	1.73603		36.9999	6.9575	5.8561	5.87747	5.34817
	12.3001	1.2306	1.29506	1.26812	1.41242	1.87099	2.02194	1.77046	1.88569		12.3001	4.08007	4.33658	3.54634	3.81328	0.884892	0.940302	0.619341	0.649043		12.3001	10.3542	10.9555	5.75312	5.88204
	4.12003	1.88809	1.93763	2.31688	1.86309	4.45373	3.79212	2.76001	3.20566		4.12003	7.86864	8.2362	6.80573	6.62852	3.29355	2.58886	1.92061	1.91075		4.12003	9.05662	8.62874	7.05331	7.06007
	1.37	8.20691	9.27451	11.2627	13.6445	18.956	17.2537	14.948	14.8896		1.37	23.3361	27.7448	19.578	21.4388	15.9095	16.4314	11.6759	11.5478		1.37	20.9569	24.7238	21.0591	28.0662
	0.457004	45.69	47.4598	52.8186	63.7232	47.9226	53.7864	58.1227	56.6503		0.457004	76.9032	79.8079	58.9824	65.7972	43.1707	52.33	47.0029	44.4278		0.457004	62.8108	78.9838	59.1383	52.3359
	0.151999	83.4643	99.7436	77.7675	89.6293	86.4893	98.2859	94.2057	80.4993		0.151999	90.3186	109.408	73.4209	90.9226	81.4235	90.3359	87.6518	63.2744		0.151999	96.436	105.731	94.6558	102.456
	0.0508042	88.361	93.9732	96.9614	92.6327	90.244	106.787	101.026	100.741		0.0508042	119.532	127.172	106.262	117.37	109.585	113.629	81.5199	99.0131		0.0508042	104.835	104.77	112.375	102.129
	0.0169005	92.5633	102.691	112.627	99.18	108.782	99.276	108.448	123.935		0.0169005	109.829	124.266	111.293	121.707	106.466	111.193	133.056	95.4248		0.0169005	110.395	105.856	112.512	117.636
ED Figure 4i	Proliferation inhibition in PPIA KO cells treated with trametinib
	Replicate 1										Replicate 2										Replicate 3
	Trametinib (nM)	NCI-H441		NCI-H441 PPIA KO		AsPC-1		AsPC-1 PPIA KO			Trametinib (nM)	NCI-H441		NCI-H441 PPIA KO		AsPC-1		AsPC-1 PPIA KO			Trametinib (nM)	AsPC-1		AsPC-1 PPIA KO
	1000	33.0924	28.0329	39.7362	41.6683	8.04925	5.21762	4.0061	4.07362		1000	35.631	37.2719	28.5486	26.5914	29.8778	6.64192	8.01077	8.2431		1000	48.247	47.1294	21.3972	18.0751
	332.997	32.9223	29.9575	46.1112	41.8154	5.91043	4.83626	3.56806	3.55653		332.997	42.1826	40.1302	37.7072	32.3595	11.8315	3.61067	4.82963	5.51368		332.997	51.8446	8.17372	6.11675	5.29967
	110.999	29.9348	30.6208	49.1565	39.0742	7.37545	5.85115	4.21086	4.26136		110.999	38.5958	39.4646	35.6685	40.4423	12.327	3.82314	5.07429	6.15151		110.999	47.788	9.52908	6.49116	4.55084
	36.9999	36.4314	25.2126	49.8235	39.643	11.6268	8.77449	7.37655	6.93466		36.9999	44.5617	42.0882	40.9064	39.7052	14.5349	8.21941	9.15825	9.79485		36.9999	45.8252	17.5958	9.01964	9.90912
	12.3001	34.2602	37.5425	49.0928	48.4406	18.7976	15.8922	15.4371	14.5374		12.3001	43.7412	42.2455	35.7249	42.2395	20.8029	14.9983	15.0707	17.0033		12.3001	55.9023	31.5654	20.1272	22.1371
	4.12003	42.2591	34.1412	57.2038	52.2656	34.5388	25.6648	23.5074	24.1986		4.12003	49.5281	50.3267	46.9505	46.7968	41.4458	28.9399	25.5021	27.8587		4.12003	72.2866	53.3046	28.9517	32.5675
	1.37	48.0584	47.4688	64.0006	67.8943	52.7124	44.194	43.723	41.3988		1.37	56.4742	65.4267	55.9555	58.4521	65.7301	55.1756	49.7889	49.0691		1.37	98.0823	81.9072	54.0282	55.4334
	0.457004	63.6621	59.9121	82.6844	64.7754	79.3971	65.5437	68.263	66.0936		0.457004	80.1104	90.1302	83.5913	59.7601	87.4738	74.459	70.3277	74.57		0.457004	124.374	127.04	87.741	87.4362
	0.151999	85.3486	103.824	99.1075	100.539	88.1895	77.7861	76.6353	79.8597		0.151999	112	106.467	106.82	112.836	103.701	100.148	86.7208	87.9028		0.151999	143.004	152.692	99.0181	94.9927
	0.0508042	106.667	117.072	117.845	116.865	95.1993	78.3749	86.7801	84.8253		0.0508042	120.219	124.111	127.578	147.498	120.191	102.745	91.8167	97.387		0.0508042	153.39	164.791	105.673	102.463
	0.0169005	92.4745	128.118	110.406	127.06	98.3088	85.3204	91.749	86.0368		0.0169005	163.924	122.871	137.8	130.799	115.141	106.268	99.4534	95.7472		0.0169005	138.38	181.306	105.985	117.208

## Sheet: ED Fig 5
ED Figure 5a	Cellular Cyclophilin levels of H358 cells (parental, CypA low, CypA high)
		Femtograms per microgram total protein
	H358 Parental	1524.29	1550.84	1001.37
	H358 CypA low (- dox)	8.365	4.87437	48.0483
	H358 CypA low (+ 0.1 µg/ml dox)	560.699	756.825	1133.63
	H358 CypA high (- dox)	22.3975	20.0287	17.5019
	H358 CypA high (+ 0.1 µg/ml dox)	4035.81	2939.02	2515.03
ED Figure 5b	pERK inhibition of H358 CypA low and high cells
	Replicate 1
	Log M [RMC-7977]	H358 CypA low (- dox)		H358 CypA low (+ 0.1 µg/ml dox)		H358 CypA high (- dox)		H358 CypA high (+ 0.1 µg/ml dox)
	299.999	116.856	110.749	18.4139	26.1145	85.91	83.6091	8.43007	9.55456
	100		170.433	20.5007	22.9722	91.617	95.2231	8.02484	6.84238
	33.3334	148.169	164.224	21.9575	21.8681	72.4578	72.2481	11.1169	9.35811
	11.1112	169.203	170.63	23.722	26.3104	109.571	99.0995	10.891	7.63044
	3.70374	154.962	170.125	43.2779	39.612	101.537	123.776	12.3053	9.87312
	1.23455	164.318	175.172	57.5497	50.9812	89.536	112.204	20.3941	19.2146
	0.411519	150.204	172.811	97.0592	74.9238	130.597	108.157	43.6346	44.7878
	0.137173	171.71	180.022	131.151	98.5411	117.39	116.449	78.1276	81.3564
	0.0457299	155.704	149.219	104.019	118.109	111.709	113.512	84.4753	85.0326
	0.0152405	121.723	133.146	109.197	105.717	104.764	91.3321	100.617	92.5293
	0.00508042	132.115	156.764	110.655	105.014	105.42	122.421	96.4645	76.4822
	Replicate 2
	Log M [RMC-7977]	H358 CypA low (- dox)		H358 CypA low (+ 0.1 µg/ml dox)		H358 CypA high (- dox)		H358 CypA high (+ 0.1 µg/ml dox)
	299.999	113.073	115.835	13.4631	20.8242	91.8036	64.5849	6.22795	6.46638
	100	129.46	121.619	13.7189	12.1587	96.2326	100.652	5.71791	4.89166
	33.3334	133.149	118.026	16.1568	16.0127	101.111	90.1674	7.01343	6.00074
	11.1112	143.913	125.137	30.0037	21.9815	101.94	104.175	7.11174	5.97233
	3.70374	138.089	115.111	36.3853	54.8796	103.33	107.549	11.5863	10.5778
	1.23455	122.917	139.364	97.7175	99.9168	101.255	110.479	32.1033	28.7361
	0.411519	130.822	135.098	110.343	126.372	115.615	115.338	58.1846	68.3268
	0.137173	115.742	129.796	111.395	126.078	108.637	116.17	89.6282	75.8584
	0.0457299	133.481	147.719	139.301	149.714	109.39	105.622	111.861	87.0983
	0.0152405	142.009	129.259	120.616	135.308	107.306	105.707	110.399	105.09
	0.00508042	123.202	125.577	130.122	116.475	109.657	99.3654	98.2678	91.1946
	Replicate 3
	Log M [RMC-7977]	H358 CypA low (- dox)		H358 CypA low (+ 0.1 µg/ml dox)		H358 CypA high (- dox)		H358 CypA high (+ 0.1 µg/ml dox)
	299.999	83.2642	90.2776	1.70321	2.21535	62.4667	61.172	1.06803	1.22267
	100	92.8322	111.094	1.91088	2.37872	75.0988	72.6825	0.958035	0.907397
	33.3334	102.195	111.791	2.58938	3.15124	79.0821	76.5018	1.13322	0.832786
	11.1112	110.169	118.69	7.50687	6.83647	91.013	89.8864	1.60305	1.57252
	3.70374	114.995	125.693	18.5271	27.6994	104.215	105.243	3.75333	3.57226
	1.23455	112.846	139.493	49.8354	58.6698	114.324	93.2735	14.8516	13.0568
	0.411519	116.516	130.726	77.3205	87.6076	121.354	118.88	52.3784	46.4353
	0.137173	120.183	133.132	94.3766	106.024	110.14	115.77	87.1874	70.95
	0.0457299	112.375	128.49	108.001	115.553	122.065	111.832	106.568	91.4558
	0.0152405	101.475	124.531	103.912	118.015	119.493	117.873	119.019	94.8217
	0.00508042	107.175	129.341	124.37	130.694	129.604	154.756	123.598	99.9889
ED Figure 5c	Cellular CYPA protein concentration in a panel of cell lines determined by PRM
	Cell Line	Cellular CypA protein (µM)
	Calu1	15.159	14.169
	NCI-H1373	13.366	12.037
	NCI-H1792	10.454	9.642
	NCI-H358	14.18	11.776
	NCI-H441	13.04	11.467
	HCC44	20.442	18.656
	Lu65	18.741	16.095
	MiaPaCa2	16.425	13.179
	HeLa	8.703	7.122
	A375	10.689	9.724
	SKME15	19.784	19.305
	Colo679	1.897	1.845
	Colo205	7.421	6.782
	Ht29	9.475	8.664
	Malme 3M	2.522	2.294
ED Figure 5d	CYPA protein expression in cells and corresponding xenograft tumors determined by PRM
		Cells			Tumors
	HCT-116	28.4415	19.6865	20.688	110.785	117.608	127.522
	HPAC	48.805	58.8525		179.709	114.374	139.619
	NCI-H441	27.891	19.5455	21.6205	67.8565	52.002	71.8895
	NCI-H1944	17.6935	20.351	18.926	50.3265	77.089	67.774
ED Figure 5e	PRISM screen, RMC-7977 sensitivity (AUC) by PPIA gene expression (RPKM)
	Cell Line	PPIA RPKM	PRISM AUC	KRAS Mutation Status
	OCIAML5_HAEMATOPOIETIC_AND_LYMPHOID_TISSUE	339.589	0.268854	MUT
	HEC6_ENDOMETRIUM	280.095	0.941261	MUT
	RCHACV_HAEMATOPOIETIC_AND_LYMPHOID_TISSUE	461.62	0.758342	MUT
	TEN_ENDOMETRIUM	373.042	0.762234	MUT
	HEC251_ENDOMETRIUM	287.76	0.589296	MUT
	NCIH650_LUNG	308.119	0.428996	MUT
	SW948_LARGE_INTESTINE	524.703	0.293461	MUT
	CALU6_LUNG	559.146	0.382756	MUT
	SNU668_STOMACH	807.565	0.367347	MUT
	CL11_LARGE_INTESTINE	754.831	0.335055	MUT
	HS766T_PANCREAS	371.811	0.308693	MUT
	NCIH460_LUNG	536.836	0.219156	MUT
	SJSA1_BONE	373.144	0.504688	MUT
	CW2_LARGE_INTESTINE	381.928	0.787747	MUT
	OVCAR8_OVARY	415.649	0.804025	MUT
	NCIH2347_LUNG	488.382	0.450515	MUT
	DND41_HAEMATOPOIETIC_AND_LYMPHOID_TISSUE	550.132	0.490437	MUT
	DV90_LUNG	362.311	0.177284	MUT
	HCT116_LARGE_INTESTINE	406.589	0.420621	MUT
	HCT15_LARGE_INTESTINE	391.516	0.60689	MUT
	LOVO_LARGE_INTESTINE	556.951	0.413072	MUT
	MDAMB231_BREAST	426.416	0.477978	MUT
	NCIH1944_LUNG	442.627	0.533137	MUT
	NCIH647_LUNG	405.492	0.723882	MUT
	NCIH747_LARGE_INTESTINE	719.954	0.210759	MUT
	NOMO1_HAEMATOPOIETIC_AND_LYMPHOID_TISSUE	463.895	0.463869	MUT
	T84_LARGE_INTESTINE	465.798	0.508608	MUT
	NCIH1355_LUNG	327.483	0.452129	MUT
	TOV21G_OVARY	287.96	0.575054	MUT
	YD8_UPPER_AERODIGESTIVE_TRACT	327.724	0.783465	MUT
	CAPAN2_PANCREAS	357.253	0.259936	MUT
	CFPAC1_PANCREAS	268.776	0.250584	MUT
	COLO668_LUNG	647.648	0.814991	MUT
	CORL23_LUNG	345.577	0.190904	MUT
	DANG_PANCREAS	340.05	0.208749	MUT
	HCC56_LARGE_INTESTINE	314.914	0.173494	MUT
	HMC18_BREAST	467.659	0.123573	MUT
	HUPT4_PANCREAS	567.561	0.207138	MUT
	KP3_PANCREAS	441.661	0.377797	MUT
	NCIH2444_LUNG	716.252	0.281822	MUT
	NCIH441_LUNG	269.987	0.300711	MUT
	NCIH727_LUNG	455.474	0.502389	MUT
	PANC0327_PANCREAS	407.863	0.388549	MUT
	PATU8902_PANCREAS	635.214	0.288308	MUT
	PATU8988S_PANCREAS	548.965	0.260787	MUT
	PATU8988T_PANCREAS	440.574	0.503262	MUT
	QGP1_PANCREAS	432.179	0.390651	MUT
	RCM1_LARGE_INTESTINE	260.21	0.125934	MUT
	RERFLCAD2_LUNG	335.144	0.406723	MUT
	RKN_SOFT_TISSUE	495.639	0.126614	MUT
	SH10TC_STOMACH	423.074	0.41383	MUT
	SHP77_LUNG	487.049	0.465433	MUT
	SNGM_ENDOMETRIUM	185.806	0.507252	MUT
	SNU213_PANCREAS	314.319	0.221621	MUT
	SW480_LARGE_INTESTINE	816.872	0.254829	MUT
	SW620_LARGE_INTESTINE	566.036	0.143383	MUT
	SW900_LUNG	347.239	0.340123	MUT
	YAPC_PANCREAS	592.347	0.246158	MUT
	A549_LUNG	399.247	0.442184	MUT
	CAL62_THYROID	323.488	0.792229	MUT
	HUPT3_PANCREAS	459.628	0.166556	MUT
	KP2_PANCREAS	692.366	0.297533	MUT
	NCIH1339_LUNG	442.145	0.455333	MUT
	PSN1_PANCREAS	276.49	0.11999	MUT
	TCCPAN2_PANCREAS	506.137	0.452187	MUT
	AGS_STOMACH	317.897	0.211438	MUT
	ASPC1_PANCREAS	415.836	0.237246	MUT
	GP2D_LARGE_INTESTINE	354.789	0.403552	MUT
	GSU_STOMACH	518.185	0.190302	MUT
	HEC1A_ENDOMETRIUM	594.092	0.545184	MUT
	HEC1B_ENDOMETRIUM	329.718	0.556989	MUT
	HEYA8_OVARY	549.647	0.365052	MUT
	HPAC_PANCREAS	266.246	0.234483	MUT
	HPAFII_PANCREAS	352.967	0.183185	MUT
	HUCCT1_BILIARY_TRACT	1469.62	0.201616	MUT
	KARPAS620_HAEMATOPOIETIC_AND_LYMPHOID_TISSUE	635.758	0.352916	MUT
	KOPN8_HAEMATOPOIETIC_AND_LYMPHOID_TISSUE	478.147	0.280059	MUT
	KP4_PANCREAS	554.164	0.442324	MUT
	L33_PANCREAS	338.034	0.399319	MUT
	LS180_LARGE_INTESTINE	329.752	0.209792	MUT
	LS513_LARGE_INTESTINE	588.688	0.218129	MUT
	MCAS_OVARY	328.108	0.359272	MUT
	OV7_OVARY	372.127	0.332705	MUT
	PANC0203_PANCREAS	399.163	0.154895	MUT
	PANC0403_PANCREAS	436.644	0.196949	MUT
	PANC0504_PANCREAS	347.866	0.267671	MUT
	PANC0813_PANCREAS	256.309	0.601159	MUT
	PANC1005_PANCREAS	480.255	0.491967	MUT
	PANC1_PANCREAS	574.857	0.730142	MUT
	PK1_PANCREAS	511.673	0.383371	MUT
	PK45H_PANCREAS	851.313	0.502256	MUT
	PK59_PANCREAS	385.098	0.274866	MUT
	SKLU1_LUNG	479.206	0.179632	MUT
	SNU1_STOMACH	352.116	0.470011	MUT
	SNU407_LARGE_INTESTINE	431.802	0.419987	MUT
	SNU410_PANCREAS	1102.01	0.577092	MUT
	SNU601_STOMACH	541.256	0.227554	MUT
	SNU61_LARGE_INTESTINE	749.478	0.157698	MUT
	SNU869_BILIARY_TRACT	300.006	0.380894	MUT
	SNUC2A_LARGE_INTESTINE	256.244	0.790543	MUT
	SUIT2_PANCREAS	501.465	0.422946	MUT
	SW1990_PANCREAS	474.554	0.470325	MUT
	T3M10_LUNG	529.522	0.734749	MUT
	CALU1_LUNG	495.844	0.33448	MUT
	HCC44_LUNG	321.499	0.354944	MUT
	IALM_LUNG	235.428	0.334561	MUT
	KHM1B_HAEMATOPOIETIC_AND_LYMPHOID_TISSUE	458.679	0.495982	MUT
	KYSE410_OESOPHAGUS	607.987	0.258785	MUT
	LU99_LUNG	579.357	0.245339	MUT
	MIAPACA2_PANCREAS	704.056	0.156782	MUT
	NCIH1373_LUNG	324.846	0.379062	MUT
	NCIH1792_LUNG	293.24	0.213941	MUT
	NCIH2122_LUNG	516.674	0.18826	MUT
	NCIH23_LUNG	431.627	0.450995	MUT
	NCIH358_LUNG	335.309	0.180308	MUT
	OV56_OVARY	177.254	0.681238	MUT
	SW1463_LARGE_INTESTINE	491.324	0.127934	MUT
	SW1573_LUNG	362.488	0.469518	MUT
	SW837_LARGE_INTESTINE	292.663	0.506722	MUT
	KMS28BM_HAEMATOPOIETIC_AND_LYMPHOID_TISSUE	415.882	0.620528	MUT
	MM1S_HAEMATOPOIETIC_AND_LYMPHOID_TISSUE	457.342	0.615838	MUT
	NCIH1573_LUNG	150.911	0.453119	MUT
	NCIH2009_LUNG	403.318	0.568549	MUT
	RERFLCAD1_LUNG	456.249	0.744329	MUT
	SW1116_LARGE_INTESTINE	345.706	0.478226	MUT
	OVK18_OVARY	408.709	0.655619	MUT
	NB4_HAEMATOPOIETIC_AND_LYMPHOID_TISSUE	918.417	0.231993	MUT
	PL21_HAEMATOPOIETIC_AND_LYMPHOID_TISSUE	325.494	0.324679	MUT
	AMO1_HAEMATOPOIETIC_AND_LYMPHOID_TISSUE	522.016	0.685927	MUT
	LS1034_LARGE_INTESTINE	314.293	0.50032	MUT
	SNU81_LARGE_INTESTINE	256.153	0.643234	MUT
	A101D_SKIN	445.117	0.831846	WT
	A1207_CENTRAL_NERVOUS_SYSTEM	596.333	0.984802	WT
	A172_CENTRAL_NERVOUS_SYSTEM	423.231	0.887291	WT
	A2058_SKIN	483.307	0.660085	WT
	A253_SALIVARY_GLAND	558.029	0.299396	WT
	A2780_OVARY	329.597	0.583217	WT
	A375_SKIN	443.039	0.87213	WT
	A3KAW_HAEMATOPOIETIC_AND_LYMPHOID_TISSUE	326.63	0.511956	WT
	A498_KIDNEY	571.417	0.668385	WT
	A673_BONE	393.834	1	WT
	A704_KIDNEY	1038.95	0.90599	WT
	ABC1_LUNG	478.721	0.861436	WT
	ACCMESO1_PLEURA	558.981	0.769184	WT
	ACHN_KIDNEY	505.193	0.457939	WT
	AM38_CENTRAL_NERVOUS_SYSTEM	385.796	0.834481	WT
	AN3CA_ENDOMETRIUM	321.726	0.541908	WT
	AU565_BREAST	688.798	0.892283	WT
	BC3C_URINARY_TRACT	296.211	0.500828	WT
	BCPAP_THYROID	136.529	0.84064	WT
	BEN_LUNG	430.05	0.608359	WT
	BFTC905_URINARY_TRACT	295.202	0.372831	WT
	BFTC909_KIDNEY	253.073	0.813962	WT
	BHT101_THYROID	280.413	0.810467	WT
	BHY_UPPER_AERODIGESTIVE_TRACT	203.542	0.544913	WT
	BICR16_UPPER_AERODIGESTIVE_TRACT	354.595	0.329826	WT
	BICR22_UPPER_AERODIGESTIVE_TRACT	136.394	0.589795	WT
	BICR31_UPPER_AERODIGESTIVE_TRACT	228.578	0.470787	WT
	BICR56_UPPER_AERODIGESTIVE_TRACT	144.956	0.32362	WT
	BICR6_UPPER_AERODIGESTIVE_TRACT	281.488	0.379688	WT
	BT474_BREAST	630.687	0.773354	WT
	BT549_BREAST	448.403	0.981971	WT
	BV173_HAEMATOPOIETIC_AND_LYMPHOID_TISSUE	334.125	0.386537	WT
	BXPC3_PANCREAS	449.753	0.933274	WT
	C32_SKIN	256.897	0.900743	WT
	CADOES1_BONE	275.19	0.986491	WT
	CAKI1_KIDNEY	807.557	0.639855	WT
	CAL120_BREAST	245.201	0.778569	WT
	CAL12T_LUNG	394.594	0.562293	WT
	CAL148_BREAST	417.586	0.88044	WT
	CAL27_UPPER_AERODIGESTIVE_TRACT	538.438	0.303907	WT
	CAL29_URINARY_TRACT	360.723	0.374371	WT
	CAL33_UPPER_AERODIGESTIVE_TRACT	406.616	0.387123	WT
	CAL51_BREAST	252.58	0.834844	WT
	CAL54_KIDNEY	585.851	0.923034	WT
	CAOV3_OVARY	474.238	0.530734	WT
	CAS1_CENTRAL_NERVOUS_SYSTEM	408.303	0.788975	WT
	CCFSTTG1_CENTRAL_NERVOUS_SYSTEM	421.776	0.792844	WT
	CCK81_LARGE_INTESTINE	383.083	0.755733	WT
	CH157MN_CENTRAL_NERVOUS_SYSTEM	415.734	0.431183	WT
	CHAGOK1_LUNG	431.694	0.379867	WT
	CI1_HAEMATOPOIETIC_AND_LYMPHOID_TISSUE	492.514	0.954464	WT
	CJM_SKIN	387.337	0.370744	WT
	CL34_LARGE_INTESTINE	323.398	1	WT
	CMLT1_HAEMATOPOIETIC_AND_LYMPHOID_TISSUE	338.621	0.347591	WT
	COLO320_LARGE_INTESTINE	278.706	0.789288	WT
	COLO679_SKIN	439.568	0.832157	WT
	COLO680N_OESOPHAGUS	316.934	0.537219	WT
	COLO741_SKIN	578.909	1	WT
	COLO783_SKIN	275.444	0.780964	WT
	COLO792_SKIN	384.261	0.458703	WT
	COLO800_SKIN	716.94	0.737546	WT
	CORL279_LUNG	294.224	0.863272	WT
	CORL88_LUNG	366.551	0.461634	WT
	COV318_OVARY	360.812	0.924545	WT
	COV362_OVARY	422.949	0.616549	WT
	COV434_OVARY	277.712	0.927078	WT
	COV644_OVARY	521.29	0.617097	WT
	DAOY_CENTRAL_NERVOUS_SYSTEM	481.242	0.591117	WT
	DBTRG05MG_CENTRAL_NERVOUS_SYSTEM	369.329	0.977792	WT
	DEL_HAEMATOPOIETIC_AND_LYMPHOID_TISSUE	270.973	0.749846	WT
	DETROIT562_UPPER_AERODIGESTIVE_TRACT	345.552	0.297735	WT
	DKMG_CENTRAL_NERVOUS_SYSTEM	324.006	0.901626	WT
	DMS273_LUNG	545.668	0.825585	WT
	DMS53_LUNG	330.784	0.843087	WT
	DOHH2_HAEMATOPOIETIC_AND_LYMPHOID_TISSUE	592.818	0.606339	WT
	DU145_PROSTATE	440.193	0.668021	WT
	EB1_HAEMATOPOIETIC_AND_LYMPHOID_TISSUE	262.063	0.893465	WT
	EBC1_LUNG	541.518	0.264424	WT
	ECGI10_OESOPHAGUS	184.805	0.366777	WT
	EFE184_ENDOMETRIUM	171.491	0.622076	WT
	EFM192A_BREAST	487.165	0.909676	WT
	EFM19_BREAST	295.76	1	WT
	EFO21_OVARY	230.921	0.682771	WT
	EFO27_OVARY	242.829	0.62613	WT
	EKVX_LUNG	431.43	0.418318	WT
	EOL1_HAEMATOPOIETIC_AND_LYMPHOID_TISSUE	280.077	0.220576	WT
	ES2_OVARY	464.176	0.833727	WT
	ESS1_ENDOMETRIUM	313.318	0.604662	WT
	EW8_BONE	726.102	0.85247	WT
	EWS502_BONE	354.381	0.617884	WT
	FADU_UPPER_AERODIGESTIVE_TRACT	516.011	0.470334	WT
	FTC133_THYROID	462.92	0.560566	WT
	FTC238_THYROID	390.781	0.992684	WT
	G292CLONEA141B1_BONE	163.148	0.598029	WT
	G361_SKIN	575.466	0.870761	WT
	G401_SOFT_TISSUE	343.862	0.782331	WT
	G402_SOFT_TISSUE	308.609	0.776269	WT
	GAMG_CENTRAL_NERVOUS_SYSTEM	528.984	0.623798	WT
	GCIY_STOMACH	69.5997	0.488546	WT
	GCT_SOFT_TISSUE	375.397	0.99166	WT
	GI1_CENTRAL_NERVOUS_SYSTEM	381.109	0.590604	WT
	GOS3_CENTRAL_NERVOUS_SYSTEM	275.154	0.659396	WT
	GRANTA519_HAEMATOPOIETIC_AND_LYMPHOID_TISSUE	321.54	0.793629	WT
	GSS_STOMACH	194.651	0.650129	WT
	H4_CENTRAL_NERVOUS_SYSTEM	548.778	0.758204	WT
	HARA_LUNG	366.348	0.509091	WT
	HCC1143_BREAST	424.081	0.393012	WT
	HCC1195_LUNG	412.262	0.654573	WT
	HCC1359_LUNG	357.846	0.637004	WT
	HCC1395_BREAST	254.539	0.785096	WT
	HCC1419_BREAST	262.304	0.693838	WT
	HCC1428_BREAST	534.574	0.696799	WT
	HCC15_LUNG	435.435	0.514942	WT
	HCC1806_BREAST	205.782	0.625654	WT
	HCC1937_BREAST	295.687	0.802822	WT
	HCC1954_BREAST	398.128	0.488301	WT
	HCC38_BREAST	194.829	0.872206	WT
	HCC4006_LUNG	665.22	0.296613	WT
	HCC78_LUNG	574.526	0.50099	WT
	HCC827_LUNG	394.283	0.516966	WT
	HCC95_LUNG	459.496	0.339042	WT
	HDQP1_BREAST	305.106	0.302902	WT
	HEC108_ENDOMETRIUM	180.246	0.620722	WT
	HEC151_ENDOMETRIUM	336.026	0.534586	WT
	HEC265_ENDOMETRIUM	350.543	0.829833	WT
	HEC59_ENDOMETRIUM	320.054	0.953026	WT
	HEL9217_HAEMATOPOIETIC_AND_LYMPHOID_TISSUE	296.826	0.596862	WT
	HEL_HAEMATOPOIETIC_AND_LYMPHOID_TISSUE	241.96	0.835677	WT
	HEP3B217_LIVER	572.543	0.801523	WT
	HEPG2_LIVER	239.8	0.492659	WT
	HGC27_STOMACH	738.299	0.647869	WT
	HH_HAEMATOPOIETIC_AND_LYMPHOID_TISSUE	482.302	0.721317	WT
	HLF_LIVER	442.884	0.549165	WT
	HOS_BONE	540.812	0.703299	WT
	HS294T_SKIN	383.298	0.950927	WT
	HS683_CENTRAL_NERVOUS_SYSTEM	495.066	0.655274	WT
	HS729_SOFT_TISSUE	311.669	0.863155	WT
	HS852T_SKIN	397.319	0.885195	WT
	HS939T_SKIN	480.078	0.981034	WT
	HS944T_SKIN	402.336	0.229845	WT
	HSC2_UPPER_AERODIGESTIVE_TRACT	336.013	0.414727	WT
	HSC3_UPPER_AERODIGESTIVE_TRACT	386.275	0.36484	WT
	HT1080_SOFT_TISSUE	403.846	0.209668	WT
	HT115_LARGE_INTESTINE	472.086	0.609575	WT
	HT1197_URINARY_TRACT	274.989	0.680035	WT
	HT1376_URINARY_TRACT	712.236	0.496164	WT
	HT144_SKIN	442.041	0.843668	WT
	HT29_LARGE_INTESTINE	602.866	0.940107	WT
	HT55_LARGE_INTESTINE	503.664	0.54833	WT
	HT_HAEMATOPOIETIC_AND_LYMPHOID_TISSUE	340.749	0.586377	WT
	HUG1N_STOMACH	630.71	0.805461	WT
	HUH1_LIVER	372.247	0.75285	WT
	HUH28_BILIARY_TRACT	264.914	0.802857	WT
	HUH6_LIVER	337.518	0.737586	WT
	HUH7_LIVER	278.449	0.855744	WT
	IGR1_SKIN	359.141	0.901888	WT
	IGR37_SKIN	541.456	0.798234	WT
	IGR39_SKIN	444.184	0.985396	WT
	IGROV1_OVARY	277.882	0.796409	WT
	IM95_STOMACH	483.817	0.499615	WT
	IPC298_SKIN	432.818	0.16449	WT
	ISHIKAWAHERAKLIO02ER_ENDOMETRIUM	361.61	0.797855	WT
	ISTMES2_PLEURA	456.248	1	WT
	J82_URINARY_TRACT	341.168	0.745598	WT
	JEKO1_HAEMATOPOIETIC_AND_LYMPHOID_TISSUE	651.923	0.858452	WT
	JHH1_LIVER	265.576	0.299239	WT
	JHH4_LIVER	457.865	0.782163	WT
	JHH5_LIVER	478.349	0.337011	WT
	JHH6_LIVER	357.082	0.632804	WT
	JHH7_LIVER	389.419	0.668933	WT
	JHOC5_OVARY	334.848	0.612666	WT
	JHOM1_OVARY	151.957	0.718341	WT
	JHOS2_OVARY	453.775	0.665893	WT
	JHUEM2_ENDOMETRIUM	269.937	0.721976	WT
	JIMT1_BREAST	558.951	0.606657	WT
	JJN3_HAEMATOPOIETIC_AND_LYMPHOID_TISSUE	468.099	0.554628	WT
	JL1_PLEURA	443.957	0.834846	WT
	JM1_HAEMATOPOIETIC_AND_LYMPHOID_TISSUE	442.964	0.869742	WT
	JMSU1_URINARY_TRACT	316.862	0.796842	WT
	JURKAT_HAEMATOPOIETIC_AND_LYMPHOID_TISSUE	227.683	1	WT
	JURLMK1_HAEMATOPOIETIC_AND_LYMPHOID_TISSUE	230.226	0.262996	WT
	JVM3_HAEMATOPOIETIC_AND_LYMPHOID_TISSUE	320.188	0.689564	WT
	K029AX_SKIN	597.883	0.950703	WT
	K562_HAEMATOPOIETIC_AND_LYMPHOID_TISSUE	288.203	0.437204	WT
	KALS1_CENTRAL_NERVOUS_SYSTEM	300.454	0.746362	WT
	KARPAS299_HAEMATOPOIETIC_AND_LYMPHOID_TISSUE	343.981	0.612238	WT
	KATOIII_STOMACH	499.847	0.495524	WT
	KCL22_HAEMATOPOIETIC_AND_LYMPHOID_TISSUE	341.892	0.452703	WT
	KE37_HAEMATOPOIETIC_AND_LYMPHOID_TISSUE	459.746	0.44177	WT
	KE39_STOMACH	459.166	0.673202	WT
	KELLY_AUTONOMIC_GANGLIA	488.334	0.786093	WT
	KLE_ENDOMETRIUM	403.632	0.893168	WT
	KMBC2_URINARY_TRACT	263.83	0.216676	WT
	KMH2_HAEMATOPOIETIC_AND_LYMPHOID_TISSUE	337.913	0.762418	WT
	KMRC1_KIDNEY	734.192	1	WT
	KMRC20_KIDNEY	320.867	0.532219	WT
	KMRC3_KIDNEY	218.643	0.863124	WT
	KMS11_HAEMATOPOIETIC_AND_LYMPHOID_TISSUE	521.426	0.626428	WT
	KMS18_HAEMATOPOIETIC_AND_LYMPHOID_TISSUE	357.725	0.208569	WT
	KMS27_HAEMATOPOIETIC_AND_LYMPHOID_TISSUE	265.072	0.335892	WT
	KMS34_HAEMATOPOIETIC_AND_LYMPHOID_TISSUE	602.825	0.485655	WT
	KNS42_CENTRAL_NERVOUS_SYSTEM	306.328	0.828482	WT
	KNS60_CENTRAL_NERVOUS_SYSTEM	417.867	0.841518	WT
	KNS62_LUNG	431.291	0.435448	WT
	KNS81_CENTRAL_NERVOUS_SYSTEM	434.944	0.535377	WT
	KS1_CENTRAL_NERVOUS_SYSTEM	392.573	0.480569	WT
	KU1919_URINARY_TRACT	314.081	0.227321	WT
	KURAMOCHI_OVARY	171.795	1	WT
	KYM1_SOFT_TISSUE	354.239	0.352634	WT
	KYO1_HAEMATOPOIETIC_AND_LYMPHOID_TISSUE	425.115	0.234454	WT
	KYSE140_OESOPHAGUS	690.903	0.534338	WT
	KYSE150_OESOPHAGUS	605.365	0.470809	WT
	KYSE180_OESOPHAGUS	524.284	0.599873	WT
	KYSE270_OESOPHAGUS	351.43	0.563954	WT
	KYSE30_OESOPHAGUS	278.224	0.401956	WT
	KYSE450_OESOPHAGUS	573.343	0.340022	WT
	KYSE510_OESOPHAGUS	607.209	0.459427	WT
	KYSE520_OESOPHAGUS	417.154	0.460155	WT
	KYSE70_OESOPHAGUS	405.364	0.701465	WT
	L363_HAEMATOPOIETIC_AND_LYMPHOID_TISSUE	512.116	0.695288	WT
	LAMA84_HAEMATOPOIETIC_AND_LYMPHOID_TISSUE	136.808	0.329053	WT
	LCLC103H_LUNG	382.18	0.680498	WT
	LI7_LIVER	423.238	0.482117	WT
	LK2_LUNG	473.229	0.487753	WT
	LMSU_STOMACH	298.31	0.62422	WT
	LN18_CENTRAL_NERVOUS_SYSTEM	544.399	0.638221	WT
	LN229_CENTRAL_NERVOUS_SYSTEM	553.995	0.689886	WT
	LN382_CENTRAL_NERVOUS_SYSTEM	748.255	0.635078	WT
	LNCAPCLONEFGC_PROSTATE	333.675	0.75283	WT
	LNZ308_CENTRAL_NERVOUS_SYSTEM	657.774	0.435341	WT
	LOUNH91_LUNG	566.644	0.409812	WT
	LOXIMVI_SKIN	398.034	1	WT
	LS411N_LARGE_INTESTINE	463.558	1	WT
	LUDLU1_LUNG	578.568	0.549512	WT
	LXF289_LUNG	215.061	0.542277	WT
	M059K_CENTRAL_NERVOUS_SYSTEM	493.951	0.901547	WT
	MALME3M_SKIN	256.904	0.988868	WT
	MC116_HAEMATOPOIETIC_AND_LYMPHOID_TISSUE	546.329	0.982454	WT
	MCF7_BREAST	335.659	0.858224	WT
	MDAMB175VII_BREAST	265.448	0.538275	WT
	MDAMB361_BREAST	371.942	0.73915	WT
	MDAMB435S_SKIN	568.803	0.951825	WT
	MDAMB436_BREAST	405.614	0.906661	WT
	MDAMB453_BREAST	524.828	0.396313	WT
	MDAMB468_BREAST	691.455	0.552524	WT
	MDST8_LARGE_INTESTINE	617.939	0.722859	WT
	MELHO_SKIN	430.164	0.992057	WT
	MELJUSO_SKIN	701.962	0.357835	WT
	MESSA_SOFT_TISSUE	177.011	0.95588	WT
	MEWO_SKIN	317.077	0.617302	WT
	MFE280_ENDOMETRIUM	299.031	0.525212	WT
	MFE296_ENDOMETRIUM	349.97	0.903345	WT
	MFE319_ENDOMETRIUM	318.119	0.815469	WT
	MG63_BONE	518.48	0.786125	WT
	MHHES1_BONE	337.766	0.852521	WT
	MHHNB11_AUTONOMIC_GANGLIA	178.768	0.41912	WT
	MKN1_STOMACH	450.795	0.598272	WT
	MKN45_STOMACH	776.621	0.158265	WT
	MKN74_STOMACH	281.498	0.743845	WT
	MKN7_STOMACH	604.946	0.476887	WT
	MOLM13_HAEMATOPOIETIC_AND_LYMPHOID_TISSUE	487.698	0.403215	WT
	MOLP2_HAEMATOPOIETIC_AND_LYMPHOID_TISSUE	185.548	0.649977	WT
	MOLT16_HAEMATOPOIETIC_AND_LYMPHOID_TISSUE	298.237	0.638295	WT
	MONOMAC1_HAEMATOPOIETIC_AND_LYMPHOID_TISSUE	452	0.767323	WT
	MONOMAC6_HAEMATOPOIETIC_AND_LYMPHOID_TISSUE	365.683	0.696415	WT
	MPP89_PLEURA	422.555	0.996916	WT
	MSTO211H_PLEURA	481.573	0.379638	WT
	NALM6_HAEMATOPOIETIC_AND_LYMPHOID_TISSUE	364.781	0.705216	WT
	NB1_AUTONOMIC_GANGLIA	457.475	0.492124	WT
	NCIH1048_LUNG	326.149	0.63733	WT
	NCIH1092_LUNG	420.116	0.322167	WT
	NCIH1299_LUNG	483.611	0.435391	WT
	NCIH1341_LUNG	586.517	0.547664	WT
	NCIH1435_LUNG	249.139	0.863726	WT
	NCIH1437_LUNG	559.484	0.596924	WT
	NCIH1563_LUNG	677.266	0.618929	WT
	NCIH1568_LUNG	430.593	0.673386	WT
	NCIH1581_LUNG	515.34	0.999788	WT
	NCIH1648_LUNG	367.26	0.219938	WT
	NCIH1650_LUNG	904.275	0.624473	WT
	NCIH1651_LUNG	463.928	0.887086	WT
	NCIH1693_LUNG	436.983	0.818269	WT
	NCIH1694_LUNG	469.793	0.579057	WT
	NCIH1703_LUNG	736.859	0.682526	WT
	NCIH1793_LUNG	424.937	0.631248	WT
	NCIH1838_LUNG	589.349	0.585467	WT
	NCIH1915_LUNG	477.049	0.64099	WT
	NCIH196_LUNG	433.784	0.903345	WT
	NCIH1975_LUNG	575.127	0.538232	WT
	NCIH2023_LUNG	478.22	0.535413	WT
	NCIH2087_LUNG	627.323	0.328686	WT
	NCIH2110_LUNG	540.42	0.587547	WT
	NCIH2126_LUNG	276.947	0.629169	WT
	NCIH2170_LUNG	681.099	0.624352	WT
	NCIH2171_LUNG	374.19	0.854183	WT
	NCIH2172_LUNG	352.817	0.764975	WT
	NCIH2228_LUNG	493.972	0.423215	WT
	NCIH226_LUNG	587.914	0.61966	WT
	NCIH2452_PLEURA	481.102	1	WT
	NCIH28_PLEURA	457.543	0.674056	WT
	NCIH292_LUNG	423.335	0.45958	WT
	NCIH322_LUNG	305.87	0.486508	WT
	NCIH446_LUNG	414.45	0.855548	WT
	NCIH508_LARGE_INTESTINE	389.477	0.359935	WT
	NCIH520_LUNG	352.936	0.766177	WT
	NCIH522_LUNG	385.147	0.75904	WT
	NCIH524_LUNG	337.537	0.766243	WT
	NCIH596_LUNG	713.665	0.530505	WT
	NCIH661_LUNG	421.91	0.712218	WT
	NCIH82_LUNG	327.861	0.581011	WT
	NCIH838_LUNG	512.808	0.816626	WT
	NCIH841_LUNG	400.638	0.784617	WT
	NCIN87_STOMACH	419.867	0.746519	WT
	NCO2_HAEMATOPOIETIC_AND_LYMPHOID_TISSUE	219.061	0.625025	WT
	NIHOVCAR3_OVARY	210.069	0.750553	WT
	NUGC3_STOMACH	625.893	0.315597	WT
	NUGC4_STOMACH	669.66	0.303952	WT
	OAW42_OVARY	406.115	0.712246	WT
	OC314_OVARY	362.743	0.70844	WT
	OC316_OVARY	459.226	0.65274	WT
	OCIAML2_HAEMATOPOIETIC_AND_LYMPHOID_TISSUE	346.396	0.814495	WT
	OCIAML3_HAEMATOPOIETIC_AND_LYMPHOID_TISSUE	417.216	0.161985	WT
	OCILY3_HAEMATOPOIETIC_AND_LYMPHOID_TISSUE	329.392	0.770154	WT
	OCIM1_HAEMATOPOIETIC_AND_LYMPHOID_TISSUE	180.41	0.555368	WT
	OE19_OESOPHAGUS	318.971	0.450286	WT
	OE21_OESOPHAGUS	303.16	0.407712	WT
	OE33_OESOPHAGUS	415.744	0.451626	WT
	ONCODG1_OVARY	287.925	0.834151	WT
	ONS76_CENTRAL_NERVOUS_SYSTEM	385.837	0.179197	WT
	OSRC2_KIDNEY	361.539	0.737128	WT
	OUMS23_LARGE_INTESTINE	213.202	0.910739	WT
	OVISE_OVARY	306.257	0.721648	WT
	OVKATE_OVARY	345.689	0.718812	WT
	OVTOKO_OVARY	470.211	0.729661	WT
	P12ICHIKAWA_HAEMATOPOIETIC_AND_LYMPHOID_TISSUE	560.418	0.19167	WT
	PC14_LUNG	575.016	0.461756	WT
	PC3_PROSTATE	503.242	0.759927	WT
	PECAPJ15_UPPER_AERODIGESTIVE_TRACT	266.982	0.484312	WT
	PECAPJ41CLONED2_UPPER_AERODIGESTIVE_TRACT	300.612	0.331776	WT
	PECAPJ49_UPPER_AERODIGESTIVE_TRACT	506.521	0.288257	WT
	PF382_HAEMATOPOIETIC_AND_LYMPHOID_TISSUE	258.388	0.339723	WT
	PLCPRF5_LIVER	408.924	0.721616	WT
	RCC10RGB_KIDNEY	191.121	0.748379	WT
	RDES_BONE	298.816	0.761554	WT
	RD_SOFT_TISSUE	404.46	0.207021	WT
	RERFGC1B_STOMACH	349.884	0.542665	WT
	RERFLCAI_LUNG	610.45	0.609377	WT
	RERFLCKJ_LUNG	264.574	0.894905	WT
	RERFLCMS_LUNG	442.188	0.795272	WT
	RH30_SOFT_TISSUE	385.621	0.697114	WT
	RI1_HAEMATOPOIETIC_AND_LYMPHOID_TISSUE	955.483	0.768137	WT
	RKO_LARGE_INTESTINE	338.384	0.951462	WT
	RL952_ENDOMETRIUM	305.663	0.341978	WT
	RL_HAEMATOPOIETIC_AND_LYMPHOID_TISSUE	785.639	0.785117	WT
	RMGI_OVARY	404.753	0.529711	WT
	RMUGS_OVARY	854.372	0.831235	WT
	RPMI7951_SKIN	430.99	0.975644	WT
	RPMI8402_HAEMATOPOIETIC_AND_LYMPHOID_TISSUE	276.646	0.782846	WT
	RT112_URINARY_TRACT	429.175	0.151597	WT
	RT4_URINARY_TRACT	468.985	0.513298	WT
	RVH421_SKIN	210.485	0.856556	WT
	SBC5_LUNG	252.963	0.647407	WT
	SCABER_URINARY_TRACT	363.097	0.3752	WT
	SCC25_UPPER_AERODIGESTIVE_TRACT	306.441	0.33673	WT
	SCC9_UPPER_AERODIGESTIVE_TRACT	208.453	0.525684	WT
	SCLC21H_LUNG	314.767	0.949604	WT
	SEM_HAEMATOPOIETIC_AND_LYMPHOID_TISSUE	228.811	0.879282	WT
	SF126_CENTRAL_NERVOUS_SYSTEM	550.557	0.711214	WT
	SF295_CENTRAL_NERVOUS_SYSTEM	650.647	0.790836	WT
	SF539_CENTRAL_NERVOUS_SYSTEM	573.642	0.718244	WT
	SH4_SKIN	300.269	0.858364	WT
	SIMA_AUTONOMIC_GANGLIA	246.385	0.585372	WT
	SKES1_BONE	520.322	0.880722	WT
	SKHEP1_LIVER	488.968	0.784376	WT
	SKLMS1_SOFT_TISSUE	480.777	0.39544	WT
	SKMEL24_SKIN	247.639	0.855114	WT
	SKMEL28_SKIN	293.816	0.879921	WT
	SKMEL30_SKIN	305.038	0.214092	WT
	SKMEL3_SKIN	676.576	1	WT
	SKMEL5_SKIN	568.972	0.849189	WT
	SKMES1_LUNG	436.998	0.490708	WT
	SKNAS_AUTONOMIC_GANGLIA	487.232	0.263905	WT
	SKNBE2_AUTONOMIC_GANGLIA	341.186	0.496903	WT
	SKNDZ_AUTONOMIC_GANGLIA	398.983	0.733776	WT
	SKNMC_BONE	417.007	0.891271	WT
	SKNO1_HAEMATOPOIETIC_AND_LYMPHOID_TISSUE	463.107	0.495781	WT
	SKOV3_OVARY	171.07	0.855464	WT
	SKUT1_SOFT_TISSUE	275.2	0.849331	WT
	SNB75_CENTRAL_NERVOUS_SYSTEM	333.717	0.755052	WT
	SNU1076_UPPER_AERODIGESTIVE_TRACT	256.356	0.234135	WT
	SNU1077_ENDOMETRIUM	237.225	0.922751	WT
	SNU1079_BILIARY_TRACT	542.121	0.76133	WT
	SNU1105_CENTRAL_NERVOUS_SYSTEM	545.093	0.470428	WT
	SNU1196_BILIARY_TRACT	390.999	0.96374	WT
	SNU1214_UPPER_AERODIGESTIVE_TRACT	463.723	0.178988	WT
	SNU182_LIVER	304.016	1	WT
	SNU201_CENTRAL_NERVOUS_SYSTEM	334.428	0.8111	WT
	SNU216_STOMACH	369.471	0.434455	WT
	SNU245_BILIARY_TRACT	480.901	0.58975	WT
	SNU308_BILIARY_TRACT	470.893	0.497263	WT
	SNU398_LIVER	120.996	0.923196	WT
	SNU423_LIVER	409.362	0.685144	WT
	SNU449_LIVER	402.638	0.741601	WT
	SNU466_CENTRAL_NERVOUS_SYSTEM	638.878	0.357452	WT
	SNU46_UPPER_AERODIGESTIVE_TRACT	441.549	0.622879	WT
	SNU489_CENTRAL_NERVOUS_SYSTEM	372.684	0.843734	WT
	SNU685_ENDOMETRIUM	347.981	0.848177	WT
	SNU719_STOMACH	415.269	0.277165	WT
	SNU761_LIVER	250.617	0.99209	WT
	SNU840_OVARY	484.683	0.38286	WT
	SNU878_LIVER	470.154	0.775733	WT
	SNU886_LIVER	468.07	0.422173	WT
	SNU899_UPPER_AERODIGESTIVE_TRACT	370.567	0.228102	WT
	SNUC4_LARGE_INTESTINE	343.852	0.611967	WT
	SQ1_LUNG	499.653	0.363339	WT
	SR786_HAEMATOPOIETIC_AND_LYMPHOID_TISSUE	295.867	0.612723	WT
	SW1088_CENTRAL_NERVOUS_SYSTEM	761.692	0.627908	WT
	SW1271_LUNG	538.095	0.57685	WT
	SW1353_BONE	351.015	0.841	WT
	SW1710_URINARY_TRACT	314.749	0.746908	WT
	SW1783_CENTRAL_NERVOUS_SYSTEM	474.61	0.746098	WT
	SW579_THYROID	395.731	0.482799	WT
	SW780_URINARY_TRACT	316.026	0.559011	WT
	T24_URINARY_TRACT	394.013	0.46558	WT
	T47D_BREAST	583.473	0.828061	WT
	T98G_CENTRAL_NERVOUS_SYSTEM	465.495	0.626491	WT
	TALL1_HAEMATOPOIETIC_AND_LYMPHOID_TISSUE	416.16	0.620272	WT
	TC32_BONE	280.979	0.716319	WT
	TC71_BONE	432.93	0.760162	WT
	TCCSUP_URINARY_TRACT	270.544	0.762271	WT
	TE10_OESOPHAGUS	494.52	0.471989	WT
	TE11_OESOPHAGUS	247.285	0.541568	WT
	TE14_OESOPHAGUS	435.679	0.449137	WT
	TE15_OESOPHAGUS	341.15	0.292165	WT
	TE1_OESOPHAGUS	656.113	0.727075	WT
	TE5_OESOPHAGUS	452.551	0.412409	WT
	TE617T_SOFT_TISSUE	282.276	0.271055	WT
	TE6_OESOPHAGUS	533.578	0.427347	WT
	TE8_OESOPHAGUS	438.119	0.499004	WT
	TE9_OESOPHAGUS	229.492	0.644818	WT
	TF1_HAEMATOPOIETIC_AND_LYMPHOID_TISSUE	362.39	0.237773	WT
	THP1_HAEMATOPOIETIC_AND_LYMPHOID_TISSUE	460.136	0.354122	WT
	TM31_CENTRAL_NERVOUS_SYSTEM	337.314	0.881057	WT
	TOV112D_OVARY	270.2	0.671438	WT
	TT2609C02_THYROID	490.542	0.296518	WT
	TT_OESOPHAGUS	280.573	0.509614	WT
	TT_THYROID	187.199	1	WT
	TUHR4TKB_KIDNEY	482.286	1	WT
	TYKNU_OVARY	678.5	0.20882	WT
	U118MG_CENTRAL_NERVOUS_SYSTEM	455.173	0.832256	WT
	U178_CENTRAL_NERVOUS_SYSTEM	520.685	0.682571	WT
	U251MG_CENTRAL_NERVOUS_SYSTEM	372.026	0.531005	WT
	U2OS_BONE	427.159	0.558065	WT
	U343_CENTRAL_NERVOUS_SYSTEM	385.571	0.561454	WT
	U87MG_CENTRAL_NERVOUS_SYSTEM	347.907	0.589902	WT
	U937_HAEMATOPOIETIC_AND_LYMPHOID_TISSUE	433.845	0.509812	WT
	UACC257_SKIN	464.169	0.946087	WT
	UACC62_SKIN	720.709	0.848376	WT
	UMUC1_URINARY_TRACT	376.396	0.341674	WT
	UO31_KIDNEY	448.254	0.767373	WT
	VMCUB1_URINARY_TRACT	315.589	0.340071	WT
	VMRCRCW_KIDNEY	339.743	0.672767	WT
	VMRCRCZ_KIDNEY	411.011	0.852201	WT
	WM1799_SKIN	371.72	0.840661	WT
	WM2664_SKIN	579.037	1	WT
	WM793_SKIN	830.85	0.815733	WT
	WM88_SKIN	373.761	0.897084	WT
	WM983B_SKIN	349.937	0.825397	WT
	WSUDLCL2_HAEMATOPOIETIC_AND_LYMPHOID_TISSUE	534.476	0.617604	WT
	YD10B_UPPER_AERODIGESTIVE_TRACT	476.812	0.296643	WT
	YD15_SALIVARY_GLAND	424.513	0.524096	WT
	YD38_UPPER_AERODIGESTIVE_TRACT	524.488	0.215656	WT
	YH13_CENTRAL_NERVOUS_SYSTEM	528.611	0.766151	WT
	YKG1_CENTRAL_NERVOUS_SYSTEM	510.607	0.601109	WT
	ZR751_BREAST	428.277	0.854806	WT

## Sheet: ED Fig 6
ED Figure 6a, b, c	See separate file titled "Unprocessed Western blots"

[truncated: 5 more sheets: ED Fig 7, ED Fig 8, ED Fig 9, ED Fig 10, Additional Cell Panel Data]
